# Supplementary material for: Paternal X inactivation does not correlate with X chromosome evolutionary strata in marsupials
Source: BMC Evol Biol. 2014 Dec 24;14:267. doi: 10.1186/s12862-014-0267-z (PMC4302592; doi:10.1186/s12862-014-0267-z)
Supplement: Additional file 1: — Mapping statistics. [file 12862_2014_267_MOESM1_ESM.xlsx]

## Sheet: Mapping statistics
Additional file 1
Sample	Raw reads	Clean reads	Uniquely mapped reads	% retained
Father	52176178	48258250	25487198	0.49
Mother	52138042	48081662	19835078	0.38
Daughter	49971968	47560234	30044411	0.6
