# Supplementary material for: Paternal X inactivation does not correlate with X chromosome evolutionary strata in marsupials
Source: BMC Evol Biol. 2014 Dec 24;14:267. doi: 10.1186/s12862-014-0267-z (PMC4302592; doi:10.1186/s12862-014-0267-z)
Supplement: Additional file 2: — The 23,613 SNPs that were assigned to an autosome or X chromosome based on 1:1 orthology between wallaby and human autosomes, and wallaby and human/opossum X chromosomes. [file 12862_2014_267_MOESM2_ESM.xls]

## Sheet: SNPs
Ensembl ID	Wallaby Scaffold	Position		Gene Name	HSA Chromosome	Reference	Variant	FATHER			MOTHER			DAUGHTER
								Coverage	Ref Reads	Var Reads	Coverage	Ref Reads	Var Reads	Coverage	Ref Reads	Var Reads
-	GeneScaffold_5354	12	Same scaffold-GATAD2B	-	A	T	A	0	-	-	1	0	1	4	0	4
-	GeneScaffold_2176	38	Same scaffold-CPSF4	-	A	G	C	1	1	0	1	0	1	4	0	4
-	GeneScaffold_8817	59	Same scaffold-INPP5B	-	A	A	T	4	4	0	3	3	0	15	5	10
-	GeneScaffold_3247	72	Same scaffold-RAB3GAP2	-	A	A	G	8	0	8	5	0	5	15	0	15
-	GeneScaffold_1331	78	Same scaffold-SLC9A1	-	A	G	A	3	0	3	5	2	3	3	1	2
-	GeneScaffold_3416	94	Same scaffold-PRKDC	-	A	C	T	4	0	4	7	0	7	17	0	17
-	Scaffold7004	100	Same scaffold-ZBTB40	-	A	A	G	3	3	0	4	0	4	9	3	6
-	GeneScaffold_8817	112	Same scaffold-INPP5B	-	A	A	G	6	4	2	4	0	4	36	0	36
-	Scaffold15109	116	Same scaffold-WASF2	-	A	A	G	39	15	24	26	11	15	18	0	18
-	GeneScaffold_10169	128	Same scaffold-POGZ	-	A	T	C	13	10	3	7	6	1	26	19	7
-	GeneScaffold_10169	130	Same scaffold-POGZ	-	A	C	T	13	10	3	9	8	1	29	19	10
-	GeneScaffold_9483	133	Same scaffold-LAMB3	-	A	C	T	0	-	-	0	-	-	33	0	33
-	GeneScaffold_2791	156	Same scaffold-NR3C1	-	A	T	C	6	3	3	2	2	0	10	5	5
-	GeneScaffold_9483	160	Same scaffold-LAMB3	-	A	G	A	0	-	-	0	-	-	30	0	30
-	GeneScaffold_3027	175	Same scaffold-DNAJC16	-	A	G	C	15	0	15	6	6	0	29	13	16
-	GeneScaffold_149	176	Same scaffold-NADK	-	A	A	C	18	11	7	7	2	5	26	26	0
-	GeneScaffold_639	186	Same scaffold-POU1F1	-	A	G	A	1	0	1	1	0	1	9	0	9
-	GeneScaffold_193	188	Same scaffold-SCMH1	-	A	T	C	10	0	10	4	0	4	12	0	12
-	GeneScaffold_304	194	Same scaffold-ERP44	-	A	T	C	20	0	20	13	3	10	69	0	69
-	GeneScaffold_3312	210	Same scaffold-LIN52	-	A	C	T	0	-	-	0	-	-	24	0	24
-	GeneScaffold_2949	212	Same scaffold-FN1	-	A	A	G	18	18	0	11	4	7	133	96	37
-	GeneScaffold_9717	251	Same scaffold-GLT25D2	-	A	C	T	1	0	1	0	-	-	8	2	6
-	Scaffold15109	315	Same scaffold-WASF2	-	A	A	G	12	6	6	11	9	2	8	0	8
-	GeneScaffold_2373	320	Same scaffold-CYTH1	-	A	G	T	21	10	11	12	12	0	4	2	2
-	GeneScaffold_8817	323	Same scaffold-INPP5B	-	A	A	C	1	1	0	1	0	1	15	0	15
-	GeneScaffold_2032	334	Same scaffold-FCGRT	-	A	G	C	8	6	2	5	3	2	5	3	2
-	GeneScaffold_3964	339	Same scaffold-SAT1	-	A	T	C	4	0	4	2	0	2	3	0	3
-	Scaffold60688	374	Same scaffold-E2F2	-	A	T	C	43	14	29	36	36	0	30	10	20
-	GeneScaffold_3162	376	Same scaffold-C1orf63	-	A	G	C	5	0	5	2	0	2	3	0	3
-	GeneScaffold_5309	385	Same scaffold-PRCC	-	A	T	A	5	2	3	2	1	1	6	1	5
-	GeneScaffold_7860	388	Same scaffold-GABARAP	-	A	A	T	4	1	3	4	0	4	5	2	3
-	GeneScaffold_764	391	Same scaffold-NUCKS1	-	A	G	C	0	-	-	0	-	-	10	0	10
-	GeneScaffold_4	415	Same scaffold-FGR	-	A	T	G	17	4	13	6	6	0	3	3	0
-	GeneScaffold_9217	422	Same scaffold-SAMD11	-	A	T	C	4	0	4	0	-	-	1	0	1
-	GeneScaffold_3467	431	Same scaffold-CLCC1	-	A	G	T	8	0	8	2	0	2	40	0	40
-	GeneScaffold_772	432	Same scaffold-TGFBR3	-	A	G	A	0	-	-	0	-	-	11	0	11
-	GeneScaffold_3162	463	Same scaffold-C1orf63	-	A	T	C	4	0	4	1	0	1	1	0	1
-	Scaffold4166	463	Same scaffold-TOR3A	-	A	T	A	4	4	0	4	2	2	11	6	5
-	GeneScaffold_3027	475	Same scaffold-DNAJC16	-	A	T	C	5	0	5	6	6	0	12	6	6
-	GeneScaffold_10071	480	Same scaffold-PARG	-	A	G	C	2	0	2	1	0	1	4	0	4
-	GeneScaffold_5332	488	Same scaffold-TDRKH	-	A	G	A	18	10	8	6	0	6	33	12	21
-	GeneScaffold_9521	491	Same scaffold-DDI2	-	A	T	C	1	0	1	2	0	2	3	0	3
-	GeneScaffold_4341	492	Same scaffold-HMGCS2	-	A	A	G	0	-	-	0	-	-	32	0	32
-	GeneScaffold_8817	498	Same scaffold-INPP5B	-	A	C	A	1	0	1	1	0	1	21	0	21
-	GeneScaffold_764	505	Same scaffold-NUCKS1	-	A	G	A	0	-	-	0	-	-	14	0	14
-	GeneScaffold_5313	507	Same scaffold-ABL2	-	A	G	C	3	0	3	1	0	1	5	0	5
-	GeneScaffold_1920	510	Same scaffold-SRRM2	-	A	T	C	2	0	2	0	-	-	5	0	5
-	GeneScaffold_2351	519	Same scaffold-VMP1	-	A	G	T	4	0	4	6	0	6	4	0	4
-	GeneScaffold_1189	520	Same scaffold-TXLNA	-	A	C	A	22	9	13	28	28	0	14	14	0
-	GeneScaffold_6707	547	Same scaffold-SELRC1	-	A	C	T	3	1	2	0	-	-	13	5	8
-	GeneScaffold_7411	564	Same scaffold-CCDC68	-	A	A	C	4	0	4	1	0	1	4	0	4
-	GeneScaffold_3908	575	Same scaffold-MBD4	-	A	T	C	17	10	7	11	0	11	25	0	25
-	GeneScaffold_1568	585	Same scaffold-AP1B1	-	A	A	G	0	-	-	0	-	-	9	0	9
-	GeneScaffold_829	589	Same scaffold-SEL1L	-	A	A	G	7	7	0	7	1	6	21	9	12
-	GeneScaffold_5333	600	Same scaffold-ARNT	-	A	G	C	14	6	8	9	9	0	12	7	5
-	Scaffold71090	614	Same scaffold-COX20	-	A	C	T	7	5	2	3	0	3	2	0	2
-	GeneScaffold_2396	628	Same scaffold-YWHAE	-	A	T	C	5	0	5	0	-	-	2	0	2
-	GeneScaffold_8293	635	Same scaffold-MARCKSL1	-	A	G	C	3	2	1	0	-	-	17	6	11
-	GeneScaffold_764	641	Same scaffold-NUCKS1	-	A	C	T	0	-	-	0	-	-	5	0	5
-	GeneScaffold_4532	644	Same scaffold-ACBD6	-	A	G	A	1	0	1	0	-	-	7	1	6
-	GeneScaffold_4635	665	Same scaffold-VPS45	-	A	A	G	4	2	2	2	0	2	3	1	2
-	GeneScaffold_3884	666	Same scaffold-TESK2	-	A	A	G	10	0	10	4	0	4	13	0	13
-	GeneScaffold_5361	695	Same scaffold-LYST	-	A	G	T	5	0	5	1	0	1	5	0	5
-	GeneScaffold_1126	726	Same scaffold-SLC13A1	-	A	A	G	0	-	-	0	-	-	9	0	9
-	GeneScaffold_772	731	Same scaffold-TGFBR3	-	A	C	T	0	-	-	3	1	2	18	0	18
-	GeneScaffold_5287	747	Same scaffold-GPR161	-	A	C	T	4	1	3	6	2	4	2	2	0
-	GeneScaffold_10068	764	Same scaffold-ZSWIM7	-	A	G	C	2	0	2	1	0	1	8	0	8
-	GeneScaffold_10157	765	Same scaffold-KATNBL1	-	A	T	C	9	0	9	5	3	2	8	0	8
-	GeneScaffold_3027	766	Same scaffold-DNAJC16	-	A	A	G	11	0	11	12	12	0	39	20	19
-	GeneScaffold_764	772	Same scaffold-NUCKS1	-	A	G	A	0	-	-	0	-	-	6	0	6
-	GeneScaffold_764	775	Same scaffold-NUCKS1	-	A	G	A	0	-	-	0	-	-	6	0	6
-	GeneScaffold_1103	777	Same scaffold-RSBN1	-	A	A	C	4	1	3	0	-	-	4	1	3
-	GeneScaffold_6533	784	Same scaffold-PITHD1	-	A	C	G	0	-	-	0	-	-	7	0	7
-	GeneScaffold_1189	785	Same scaffold-TXLNA	-	A	A	G	42	17	25	53	53	0	29	29	0
-	GeneScaffold_5355	803	Same scaffold-RIT1	-	A	C	A	27	13	14	19	9	10	29	14	14
-	GeneScaffold_4341	808	Same scaffold-HMGCS2	-	A	G	T	0	-	-	0	-	-	16	6	10
-	GeneScaffold_6460	815	Same scaffold-RHBDL2	-	A	C	T	0	-	-	2	2	0	5	0	5
-	GeneScaffold_5385	839	Same scaffold-PTPN7	-	A	G	A	11	5	6	3	3	0	2	1	1
-	Scaffold32422	844	Same scaffold-TOR1AIP2	-	A	T	C	7	2	5	5	3	2	19	0	19
-	GeneScaffold_6437	845	Same scaffold-PAFAH2	-	A	C	T	5	0	5	6	0	6	13	0	13
-	GeneScaffold_2400	860	Same scaffold-SLC9A3R1	-	A	G	A	45	18	27	31	17	14	33	0	33
-	GeneScaffold_4245	871	Same scaffold-PIK3C2B	-	A	G	A	4	1	3	9	7	2	1	0	1
-	Scaffold107828	881	Same scaffold-RNPC3	-	A	C	T	3	0	3	2	0	2	2	1	1
-	GeneScaffold_1189	883	Same scaffold-TXLNA	-	A	A	G	44	28	16	47	47	0	34	34	0
-	GeneScaffold_4523	895	Same scaffold-PCNXL2	-	A	A	G	3	0	3	2	1	1	11	7	4
-	GeneScaffold_5338	914	Same scaffold-IKBKE	-	A	T	A	0	-	-	0	-	-	8	0	8
-	GeneScaffold_1266	935	Same scaffold-RANBP3	-	A	T	C	12	0	12	7	0	7	10	0	10
-	GeneScaffold_1109	954	Same scaffold-IMPG2	-	A	A	C	0	-	-	0	-	-	21	0	21
-	GeneScaffold_1189	967	Same scaffold-TXLNA	-	A	C	A	21	0	21	23	0	23	24	0	24
-	GeneScaffold_3452	971	Same scaffold-FABP3	-	A	A	C	4	0	4	2	0	2	13	0	13
-	GeneScaffold_764	976	Same scaffold-NUCKS1	-	A	T	C	0	-	-	0	-	-	8	0	8
-	GeneScaffold_5355	986	Same scaffold-RIT1	-	A	T	C	18	3	15	11	5	6	13	6	7
-	GeneScaffold_7411	995	Same scaffold-CCDC68	-	A	A	T	1	0	1	1	0	1	5	0	5
-	GeneScaffold_1644	1003	Same scaffold-SRSF5	-	A	A	T	2	0	2	1	0	1	3	1	2
-	GeneScaffold_4341	1017	Same scaffold-HMGCS2	-	A	C	A	0	-	-	0	-	-	35	0	35
-	GeneScaffold_1103	1029	Same scaffold-RSBN1	-	A	T	C	15	7	8	11	0	11	9	4	5
-	GeneScaffold_9691	1054	Same scaffold-NCOA6	-	A	C	A	4	1	3	2	0	2	14	0	14
-	Scaffold32422	1073	Same scaffold-TOR1AIP2	-	A	T	C	3	2	1	1	1	0	11	0	11
-	GeneScaffold_10128	1102	Same scaffold-NLGN2	-	A	C	A	13	11	2	3	2	1	34	0	34
-	GeneScaffold_2854	1114	Same scaffold-USP4	-	A	C	T	18	0	18	12	8	4	21	0	21
-	Scaffold60688	1117	Same scaffold-E2F2	-	A	G	T	64	64	0	57	26	31	31	13	18
-	GeneScaffold_6437	1121	Same scaffold-PAFAH2	-	A	C	A	11	0	11	8	0	8	20	0	20
-	GeneScaffold_9190	1126	Same scaffold-RSBN1L	-	A	C	A	1	0	1	3	1	2	2	0	2
-	Scaffold60688	1156	Same scaffold-E2F2	-	A	T	C	57	19	38	49	49	0	36	19	17
-	GeneScaffold_6437	1164	Same scaffold-PAFAH2	-	A	G	T	15	0	15	14	0	14	27	0	27
-	GeneScaffold_764	1169	Same scaffold-NUCKS1	-	A	C	T	0	-	-	0	-	-	12	0	12
-	GeneScaffold_6557	1175	Same scaffold-KIAA0494	-	A	T	A	11	0	11	8	0	8	28	0	28
-	GeneScaffold_4341	1198	Same scaffold-HMGCS2	-	A	C	T	0	-	-	0	-	-	28	9	19
-	GeneScaffold_5355	1228	Same scaffold-RIT1	-	A	A	C	13	13	0	2	2	0	11	5	6
-	GeneScaffold_6460	1239	Same scaffold-RHBDL2	-	A	G	A	3	0	3	0	-	-	5	1	4
-	GeneScaffold_1981	1241	Same scaffold-IMPAD1	-	A	G	A	1	1	0	1	0	1	19	11	8
-	Scaffold15109	1253	Same scaffold-WASF2	-	A	A	G	19	10	9	11	8	3	10	0	10
-	Scaffold106291	1265	Same scaffold-ZNF281	-	A	A	G	2	0	2	3	0	3	8	0	8
-	GeneScaffold_981	1266	Same scaffold-RAP1GAP	-	A	T	C	0	-	-	0	-	-	12	5	7
-	GeneScaffold_10169	1269	Same scaffold-POGZ	-	A	A	G	0	-	-	1	0	1	8	0	8
-	GeneScaffold_6460	1275	Same scaffold-RHBDL2	-	A	G	A	0	-	-	0	-	-	6	0	6
-	GeneScaffold_8817	1283	Same scaffold-INPP5B	-	A	A	G	0	-	-	0	-	-	18	0	18
-	GeneScaffold_10242	1324	Same scaffold-CELF3	-	A	T	G	12	0	12	4	0	4	19	0	19
-	GeneScaffold_10029	1336	Same scaffold-LYRM4	-	A	A	T	0	-	-	0	-	-	5	0	5
-	Scaffold47103	1337	Same scaffold-FAM110D	-	A	A	C	0	-	-	3	0	3	12	0	12
-	GeneScaffold_1570	1344	Same scaffold-TOM1	-	A	C	T	12	12	0	7	4	3	13	8	5
-	GeneScaffold_4341	1352	Same scaffold-HMGCS2	-	A	C	A	0	-	-	1	0	1	45	0	45
-	GeneScaffold_361	1380	Same scaffold-UBA6	-	A	G	A	9	4	5	7	2	5	13	13	0
-	GeneScaffold_4	1423	Same scaffold-FGR	-	A	A	G	45	33	12	15	15	0	8	4	4
-	GeneScaffold_5384	1432	Same scaffold-PLEKHA6	-	A	C	G	0	-	-	0	-	-	5	0	5
-	Scaffold32422	1507	Same scaffold-TOR1AIP2	-	A	G	A	3	1	2	3	2	1	8	0	8
-	GeneScaffold_6437	1515	Same scaffold-PAFAH2	-	A	A	C	1	0	1	1	0	1	10	0	10
-	Scaffold210879	1540	Same scaffold-B3GALT2	-	A	A	G	0	-	-	1	0	1	21	0	21
-	GeneScaffold_6437	1542	Same scaffold-PAFAH2	-	A	G	A	8	0	8	8	0	8	17	0	17
-	GeneScaffold_196	1565	Same scaffold-FMO1	-	A	T	A	0	-	-	0	-	-	9	0	9
-	GeneScaffold_6490	1584	Same scaffold-F11R	-	A	C	T	2	2	0	1	1	0	10	2	8
-	GeneScaffold_8817	1585	Same scaffold-INPP5B	-	A	T	C	4	3	1	5	0	5	15	0	15
-	GeneScaffold_5384	1589	Same scaffold-PLEKHA6	-	A	C	G	0	-	-	0	-	-	11	0	11
-	GeneScaffold_3004	1602	Same scaffold-WIPF1	-	A	G	A	19	7	12	13	13	0	19	4	15
-	Scaffold32422	1619	Same scaffold-TOR1AIP2	-	A	G	C	6	1	5	3	1	2	14	0	14
-	GeneScaffold_764	1622	Same scaffold-NUCKS1	-	A	G	C	0	-	-	0	-	-	5	0	5
-	GeneScaffold_4853	1623	Same scaffold-OIT3	-	A	G	C	0	-	-	0	-	-	10	0	10
-	GeneScaffold_1189	1649	Same scaffold-TXLNA	-	A	C	T	9	3	6	15	15	0	12	5	7
-	GeneScaffold_10110	1679	Same scaffold-ZNF683	-	A	C	A	1	0	1	0	-	-	8	0	8
-	GeneScaffold_5355	1699	Same scaffold-RIT1	-	A	T	G	22	10	12	15	4	11	13	7	6
-	GeneScaffold_567	1709	Same scaffold-YIPF1	-	A	T	G	4	0	4	2	0	2	19	0	19
-	GeneScaffold_6843	1712	Same scaffold-RNF149	-	A	C	T	2	0	2	1	0	1	4	0	4
-	GeneScaffold_8817	1740	Same scaffold-INPP5B	-	A	G	A	4	4	0	3	0	3	15	0	15
-	GeneScaffold_3495	1782	Same scaffold-CTBS	-	A	C	T	4	4	0	6	3	3	8	2	6
-	GeneScaffold_588	1783	Same scaffold-HDAC7	-	A	T	C	1	0	1	2	0	2	9	0	9
-	Scaffold129652	1786	Same scaffold-CXCR7	-	A	G	T	0	-	-	1	1	0	12	0	12
-	GeneScaffold_3214	1800	Same scaffold-ANKRD13C	-	A	G	A	1	1	0	2	0	2	8	4	4
-	GeneScaffold_764	1800	Same scaffold-NUCKS1	-	A	T	C	0	-	-	0	-	-	6	0	6
-	GeneScaffold_764	1801	Same scaffold-NUCKS1	-	A	G	T	0	-	-	0	-	-	6	0	6
-	Scaffold106291	1809	Same scaffold-ZNF281	-	A	T	C	3	0	3	1	0	1	1	0	1
-	GeneScaffold_6437	1815	Same scaffold-PAFAH2	-	A	G	C	3	0	3	9	9	0	9	5	4
-	GeneScaffold_1189	1842	Same scaffold-TXLNA	-	A	C	T	19	13	6	29	29	0	28	28	0
-	GeneScaffold_6496	1845	Same scaffold-CDA	-	A	G	T	5	0	5	0	-	-	3	2	1
-	GeneScaffold_5313	1855	Same scaffold-ABL2	-	A	A	G	5	0	5	3	2	1	6	4	2
-	GeneScaffold_4191	1879	Same scaffold-WBP2	-	A	G	A	59	34	25	62	62	0	46	22	24
-	GeneScaffold_1189	1891	Same scaffold-TXLNA	-	A	T	C	33	22	11	43	43	0	31	31	0
-	Scaffold81496	1900	Same scaffold-SLC30A1	-	A	T	C	1	1	0	0	-	-	7	0	7
-	GeneScaffold_6638	1901	Same scaffold-UBQLN4	-	A	C	G	16	8	8	17	10	7	30	18	12
-	GeneScaffold_5384	1909	Same scaffold-PLEKHA6	-	A	C	T	0	-	-	1	0	1	9	0	9
-	GeneScaffold_4107	1933	Same scaffold-ACAP3	-	A	A	G	1	1	0	0	-	-	5	0	5
-	GeneScaffold_3481	1944	Same scaffold-LAX1	-	A	T	C	9	0	9	5	0	5	0	-	-
-	GeneScaffold_5749	1953	Same scaffold-PARD3	-	A	G	A	0	-	-	0	-	-	5	0	5
-	GeneScaffold_1189	1979	Same scaffold-TXLNA	-	A	A	G	40	25	15	44	44	0	27	27	0
-	GeneScaffold_4107	1985	Same scaffold-ACAP3	-	A	A	G	2	2	0	2	0	2	12	0	12
-	GeneScaffold_8434	2000	Same scaffold-PDDC1	-	A	C	G	2	0	2	2	1	1	44	22	22
-	GeneScaffold_4343	2018	Same scaffold-SORT1	-	A	G	A	10	10	0	7	3	4	34	12	22
-	Scaffold4495	2075	Same scaffold-NDUFS2	-	A	T	G	20	16	4	7	4	3	8	3	5
-	GeneScaffold_2032	2098	Same scaffold-FCGRT	-	A	A	C	12	7	5	5	2	3	9	2	7
-	GeneScaffold_1189	2113	Same scaffold-TXLNA	-	A	T	C	46	30	16	53	53	0	36	36	0
-	GeneScaffold_6491	2138	Same scaffold-USF1	-	A	A	G	15	0	15	9	0	9	27	0	27
-	GeneScaffold_3764	2140	Same scaffold-EIF2C3	-	A	C	A	8	6	2	6	6	0	15	9	6
-	GeneScaffold_6491	2165	Same scaffold-USF1	-	A	A	C	15	15	0	7	6	1	26	13	13
-	GeneScaffold_6867	2165	Same scaffold-POGLUT1	-	A	T	C	15	0	15	9	9	0	8	5	3
-	GeneScaffold_5384	2222	Same scaffold-PLEKHA6	-	A	T	C	0	-	-	0	-	-	5	0	5
-	GeneScaffold_2509	2314	Same scaffold-AMBRA1	-	A	A	C	2	0	2	0	-	-	5	0	5
-	GeneScaffold_5315	2316	Same scaffold-RGS16	-	A	A	T	0	-	-	0	-	-	8	0	8
-	GeneScaffold_4128	2319	Same scaffold-PRKAB2	-	A	A	G	3	1	2	2	2	0	10	6	4
-	GeneScaffold_196	2344	Same scaffold-FMO1	-	A	T	C	0	-	-	0	-	-	14	0	14
-	GeneScaffold_5355	2356	Same scaffold-RIT1	-	A	T	C	7	3	4	4	3	1	4	1	3
-	GeneScaffold_4802	2423	Same scaffold-RABGGTB	-	A	G	A	1	1	0	0	-	-	12	5	7
-	GeneScaffold_6491	2433	Same scaffold-USF1	-	A	G	A	26	26	0	16	6	10	27	27	0
-	GeneScaffold_1189	2470	Same scaffold-TXLNA	-	A	G	A	22	9	13	33	33	0	28	28	0
-	GeneScaffold_3451	2474	Same scaffold-SNRNP40	-	A	C	G	13	0	13	9	0	9	35	0	35
-	GeneScaffold_5354	2476	Same scaffold-GATAD2B	-	A	T	G	11	0	11	10	0	10	12	0	12
-	GeneScaffold_8867	2488	Same scaffold-IQGAP3	-	A	C	A	1	1	0	0	-	-	16	7	9
-	Scaffold71090	2491	Same scaffold-COX20	-	A	C	T	2	1	1	4	0	4	3	0	3
-	GeneScaffold_4107	2493	Same scaffold-ACAP3	-	A	C	G	0	-	-	0	-	-	11	0	11
-	GeneScaffold_4107	2508	Same scaffold-ACAP3	-	A	T	C	0	-	-	1	0	1	12	0	12
-	GeneScaffold_4532	2548	Same scaffold-ACBD6	-	A	A	G	3	0	3	0	-	-	4	0	4
-	GeneScaffold_1857	2630	Same scaffold-KPNA3	-	A	T	G	13	0	13	10	0	10	10	0	10
-	GeneScaffold_149	2648	Same scaffold-NADK	-	A	G	C	25	16	9	10	8	2	31	31	0
-	GeneScaffold_3109	2662	Same scaffold-KMO	-	A	T	C	4	0	4	2	1	1	1	0	1
-	GeneScaffold_4391	2677	Same scaffold-PUM1	-	A	A	T	2	0	2	3	0	3	2	0	2
-	GeneScaffold_4107	2742	Same scaffold-ACAP3	-	A	T	G	1	1	0	0	-	-	10	0	10
-	GeneScaffold_8817	2796	Same scaffold-INPP5B	-	A	G	A	15	8	7	5	5	0	44	44	0
-	GeneScaffold_4107	2819	Same scaffold-ACAP3	-	A	C	G	0	-	-	2	0	2	12	0	12
-	GeneScaffold_6765	2824	Same scaffold-AGL	-	A	G	A	5	0	5	1	1	0	1	0	1
-	GeneScaffold_3214	2851	Same scaffold-ANKRD13C	-	A	T	C	4	0	4	3	0	3	7	0	7
-	GeneScaffold_8817	2862	Same scaffold-INPP5B	-	A	G	T	16	9	7	8	8	0	55	55	0
-	GeneScaffold_6770	2890	Same scaffold-ZNF496	-	A	A	T	3	0	3	2	0	2	4	0	4
-	GeneScaffold_5289	2897	Same scaffold-NME7	-	A	C	A	3	2	1	2	2	0	9	2	7
-	GeneScaffold_8867	2929	Same scaffold-IQGAP3	-	A	A	G	0	-	-	0	-	-	8	2	6
-	GeneScaffold_3046	2950	Same scaffold-PARK7	-	A	A	G	1	0	1	0	-	-	4	0	4
-	GeneScaffold_3046	2985	Same scaffold-PARK7	-	A	T	C	2	0	2	1	0	1	4	0	4
-	GeneScaffold_6750	3034	Same scaffold-FUBP1	-	A	C	G	2	0	2	2	0	2	5	3	2
-	GeneScaffold_4128	3045	Same scaffold-PRKAB2	-	A	C	T	2	1	1	4	4	0	19	5	14
-	GeneScaffold_2146	3046	Same scaffold-GET4	-	A	C	T	5	0	5	2	2	0	11	4	7
-	GeneScaffold_4128	3047	Same scaffold-PRKAB2	-	A	A	G	2	1	1	5	0	5	21	15	6
-	GeneScaffold_6711	3047	Same scaffold-DHCR24	-	A	T	C	4	2	2	0	-	-	7	3	4
-	GeneScaffold_6711	3063	Same scaffold-DHCR24	-	A	G	C	11	0	11	2	0	2	23	0	23
-	GeneScaffold_2066	3135	Same scaffold-LSM14A	-	A	A	G	3	0	3	8	5	3	7	4	3
-	Scaffold80366	3189	Same scaffold-MCL1	-	A	A	G	24	0	24	18	10	7	12	5	7
-	GeneScaffold_4107	3193	Same scaffold-ACAP3	-	A	A	G	1	0	1	0	-	-	7	0	7
-	GeneScaffold_2521	3205	Same scaffold-HPS5	-	A	A	G	2	2	0	0	-	-	11	5	6
-	GeneScaffold_3046	3237	Same scaffold-PARK7	-	A	C	A	2	0	2	1	0	1	2	0	2
-	GeneScaffold_4518	3260	Same scaffold-EGLN1	-	A	A	G	23	0	23	14	6	8	36	19	17
-	GeneScaffold_4128	3299	Same scaffold-PRKAB2	-	A	T	A	5	3	2	0	-	-	25	13	12
-	GeneScaffold_1103	3350	Same scaffold-RSBN1	-	A	T	A	2	0	2	2	0	2	3	0	3
-	GeneScaffold_3155	3376	Same scaffold-PRDX6	-	A	G	A	3	0	3	1	0	1	14	0	14
-	GeneScaffold_1103	3384	Same scaffold-RSBN1	-	A	C	G	3	0	3	1	0	1	3	0	3
-	GeneScaffold_8867	3385	Same scaffold-IQGAP3	-	A	T	G	1	0	1	0	-	-	5	1	4
-	GeneScaffold_9074	3399	Same scaffold-C1orf110	-	A	T	C	3	0	3	0	-	-	7	0	7
-	GeneScaffold_3155	3412	Same scaffold-PRDX6	-	A	C	T	0	-	-	0	-	-	10	0	10
-	GeneScaffold_3753	3415	Same scaffold-TCEA3	-	A	T	C	0	-	-	0	-	-	5	0	5
-	Scaffold32422	3444	Same scaffold-TOR1AIP2	-	A	T	C	5	3	2	3	1	2	10	0	10
-	GeneScaffold_5350	3495	Same scaffold-TPM3	-	A	T	A	1	0	1	0	-	-	4	0	4
-	Scaffold4166	3511	Same scaffold-TOR3A	-	A	G	A	9	9	0	5	4	1	15	5	10
-	Scaffold4166	3537	Same scaffold-TOR3A	-	A	C	T	11	11	0	6	3	3	19	9	10
-	GeneScaffold_5350	3562	Same scaffold-TPM3	-	A	C	T	11	0	11	8	0	8	18	0	18
-	GeneScaffold_5350	3563	Same scaffold-TPM3	-	A	T	G	12	0	12	11	0	11	21	0	21
-	GeneScaffold_3288	3587	Same scaffold-KDSR	-	A	A	G	4	0	4	4	0	4	15	0	15
-	GeneScaffold_5350	3602	Same scaffold-TPM3	-	A	T	A	42	0	42	32	0	32	45	0	45
-	Scaffold24937	3626	Same scaffold-C1QC	-	A	C	T	7	1	6	8	0	8	84	38	46
-	GeneScaffold_5385	3630	Same scaffold-PTPN7	-	A	A	C	10	5	5	3	3	0	10	6	4
-	GeneScaffold_3369	3656	Same scaffold-SEC16B	-	A	T	C	0	-	-	0	-	-	6	0	6
-	GeneScaffold_3369	3665	Same scaffold-SEC16B	-	A	A	G	0	-	-	0	-	-	8	0	8
-	GeneScaffold_4341	3728	Same scaffold-HMGCS2	-	A	G	A	0	-	-	0	-	-	23	0	23
-	GeneScaffold_5385	3748	Same scaffold-PTPN7	-	A	A	C	12	0	12	6	3	3	6	0	6
-	GeneScaffold_5091	3760	Same scaffold-FURIN	-	A	A	C	8	6	2	7	7	0	16	9	7
-	GeneScaffold_5264	3774	Same scaffold-HSPG2	-	A	A	G	0	-	-	0	-	-	53	0	53
-	GeneScaffold_6773	3857	Same scaffold-OLFML2B	-	A	T	C	5	0	5	1	0	1	1	0	1
-	GeneScaffold_6437	3897	Same scaffold-PAFAH2	-	A	A	G	3	0	3	4	0	4	9	0	9
-	GeneScaffold_149	3912	Same scaffold-NADK	-	A	T	A	17	6	11	6	1	5	15	15	0
-	GeneScaffold_3369	3920	Same scaffold-SEC16B	-	A	A	G	1	0	1	0	-	-	12	4	8
-	GeneScaffold_4025	3920	Same scaffold-UBXN11	-	A	A	C	4	0	4	0	-	-	1	0	1
-	GeneScaffold_9989	3930	Same scaffold-NIP7	-	A	T	A	5	0	5	3	2	1	9	3	6
-	Scaffold48535	3932	Same scaffold-AURKAIP1	-	A	G	C	5	3	2	3	0	3	4	1	3
-	GeneScaffold_6437	3968	Same scaffold-PAFAH2	-	A	C	T	4	0	4	4	4	0	6	3	3
-	Scaffold32422	3988	Same scaffold-TOR1AIP2	-	A	G	A	2	0	2	0	-	-	3	0	3
-	GeneScaffold_3058	4012	Same scaffold-SFPQ	-	A	A	G	6	2	4	3	3	0	13	4	9
-	GeneScaffold_149	4018	Same scaffold-NADK	-	A	C	T	5	4	1	2	1	1	9	0	9
-	GeneScaffold_5385	4040	Same scaffold-PTPN7	-	A	A	G	13	3	10	7	7	0	9	5	4
-	GeneScaffold_3155	4061	Same scaffold-PRDX6	-	A	G	A	3	0	3	0	-	-	2	0	2
-	GeneScaffold_4532	4099	Same scaffold-ACBD6	-	A	T	C	1	0	1	0	-	-	12	0	12
-	GeneScaffold_1005	4113	Same scaffold-CAPZB	-	A	A	G	3	0	3	3	0	3	4	0	4
-	GeneScaffold_3287	4148	Same scaffold-CSF3R	-	A	T	C	7	0	7	0	-	-	0	-	-
-	GeneScaffold_9660	4194	Same scaffold-NTRK1	-	A	C	G	0	-	-	0	-	-	42	22	20
-	GeneScaffold_3835	4208	Same scaffold-HP1BP3	-	A	G	T	0	-	-	4	0	4	4	0	4
-	Scaffold31821	4226	Same scaffold-FAM46C	-	A	T	C	4	0	4	2	0	2	1	1	0
-	GeneScaffold_3076	4236	Same scaffold-RGS2	-	A	A	G	47	0	47	39	19	20	3	0	3
-	Scaffold106291	4277	Same scaffold-ZNF281	-	A	G	C	17	0	17	10	0	10	9	0	9
-	Scaffold33518	4297	Same scaffold-TMEM63A	-	A	G	A	3	1	2	1	0	1	6	0	6
-	GeneScaffold_9660	4300	Same scaffold-NTRK1	-	A	T	C	0	-	-	0	-	-	27	9	18
-	GeneScaffold_9660	4322	Same scaffold-NTRK1	-	A	T	C	0	-	-	0	-	-	24	11	13
-	GeneScaffold_3139	4327	Same scaffold-PIK3R3	-	A	A	T	1	0	1	1	1	0	9	0	9
-	GeneScaffold_3077	4346	Same scaffold-RPE65	-	A	A	G	0	-	-	0	-	-	15	7	8
-	GeneScaffold_3077	4366	Same scaffold-RPE65	-	A	C	A	0	-	-	0	-	-	13	7	6
-	GeneScaffold_3753	4373	Same scaffold-TCEA3	-	A	A	G	2	1	1	0	-	-	24	14	10
-	GeneScaffold_3046	4386	Same scaffold-PARK7	-	A	A	G	4	0	4	1	0	1	1	0	1
-	GeneScaffold_9660	4433	Same scaffold-NTRK1	-	A	T	C	0	-	-	0	-	-	8	1	7
-	GeneScaffold_6533	4444	Same scaffold-PITHD1	-	A	T	C	3	0	3	2	0	2	0	-	-
-	Scaffold254440	4445	Same scaffold-GLUL	-	A	A	T	1	0	1	2	1	1	3	0	3
-	GeneScaffold_3046	4470	Same scaffold-PARK7	-	A	G	T	4	0	4	1	0	1	4	0	4
-	GeneScaffold_5270	4530	Same scaffold-BEST4	-	A	G	C	9	7	2	9	7	2	13	7	6
-	GeneScaffold_3058	4571	Same scaffold-SFPQ	-	A	C	T	3	3	0	4	0	4	12	7	5
-	GeneScaffold_8476	4572	Same scaffold-NUP210L	-	A	A	T	19	7	12	7	4	3	23	11	12
-	GeneScaffold_5387	4623	Same scaffold-ARL8A	-	A	A	C	5	0	5	1	0	1	3	0	3
-	GeneScaffold_5270	4627	Same scaffold-BEST4	-	A	T	C	8	6	2	4	2	2	6	3	3
-	GeneScaffold_2396	4633	Same scaffold-YWHAE	-	A	T	C	2	0	2	2	0	2	4	0	4
-	Scaffold38248	4643	Same scaffold-ERRFI1	-	A	G	A	0	-	-	0	-	-	6	0	6
-	GeneScaffold_3058	4659	Same scaffold-SFPQ	-	A	A	G	6	4	2	6	6	0	11	6	5
-	GeneScaffold_4040	4662	Same scaffold-KRI1	-	A	T	C	12	12	0	8	6	2	18	9	9
-	GeneScaffold_3753	4668	Same scaffold-TCEA3	-	A	A	G	6	2	4	0	-	-	22	9	13
-	GeneScaffold_5385	4673	Same scaffold-PTPN7	-	A	T	C	7	4	3	4	4	0	9	4	5
-	GeneScaffold_2267	4675	Same scaffold-ABCA2	-	A	T	C	14	0	14	4	0	4	8	0	8
-	GeneScaffold_3061	4683	Same scaffold-MTOR	-	A	G	C	11	3	8	8	8	0	21	21	0
-	GeneScaffold_9660	4684	Same scaffold-NTRK1	-	A	A	G	0	-	-	0	-	-	17	0	17
-	GeneScaffold_9446	4737	Same scaffold-XRCC2	-	A	A	G	1	0	1	3	0	3	7	0	7
-	GeneScaffold_6351	4751	Same scaffold-FRRS1	-	A	A	G	9	0	9	7	0	7	21	0	21
-	GeneScaffold_8476	4752	Same scaffold-NUP210L	-	A	T	G	6	2	4	6	4	2	4	1	3
-	GeneScaffold_4532	4775	Same scaffold-ACBD6	-	A	G	A	4	0	4	0	-	-	10	0	10
-	GeneScaffold_3061	4785	Same scaffold-MTOR	-	A	A	C	1	0	1	1	1	0	17	10	7
-	Scaffold25431	4805	Same scaffold-TRIM26	-	A	T	G	15	4	11	7	2	5	33	19	14
-	GeneScaffold_3267	4822	Same scaffold-C1orf198	-	A	T	C	1	0	1	0	-	-	5	0	5
-	GeneScaffold_3267	4832	Same scaffold-C1orf198	-	A	C	T	1	0	1	0	-	-	6	0	6
-	GeneScaffold_4245	4832	Same scaffold-PIK3C2B	-	A	A	G	1	0	1	1	1	0	4	0	4
-	GeneScaffold_5387	4855	Same scaffold-ARL8A	-	A	C	G	11	5	6	5	3	2	5	2	3
-	GeneScaffold_9098	4889	Same scaffold-AGBL4	-	A	A	G	0	-	-	0	-	-	16	9	7
-	GeneScaffold_5385	4894	Same scaffold-PTPN7	-	A	G	A	18	7	11	4	4	0	10	4	6
-	GeneScaffold_9074	4904	Same scaffold-C1orf110	-	A	T	G	0	-	-	2	0	2	8	0	8
-	GeneScaffold_4532	4938	Same scaffold-ACBD6	-	A	C	T	2	0	2	0	-	-	10	0	10
-	GeneScaffold_3544	4945	Same scaffold-ATP7B	-	A	A	T	0	-	-	0	-	-	49	0	49
-	GeneScaffold_9660	4954	Same scaffold-NTRK1	-	A	A	G	0	-	-	0	-	-	25	17	8
-	GeneScaffold_4532	4960	Same scaffold-ACBD6	-	A	A	C	2	0	2	1	0	1	11	0	11
-	GeneScaffold_6437	4974	Same scaffold-PAFAH2	-	A	A	G	2	0	2	5	0	5	5	0	5
-	GeneScaffold_3155	4975	Same scaffold-PRDX6	-	A	G	A	10	4	6	4	3	1	44	33	11
-	GeneScaffold_4532	5009	Same scaffold-ACBD6	-	A	G	A	2	0	2	2	0	2	4	0	4
-	Scaffold68201	5029	Same scaffold-LYPLA2	-	A	G	A	2	0	2	0	-	-	3	0	3
-	GeneScaffold_7313	5032	Same scaffold-PACSIN3	-	A	C	T	2	1	1	1	1	0	13	6	7
-	Scaffold7004	5053	Same scaffold-ZBTB40	-	A	G	A	2	0	2	4	4	0	12	8	4
-	GeneScaffold_9660	5072	Same scaffold-NTRK1	-	A	G	T	0	-	-	0	-	-	17	11	6
-	GeneScaffold_1362	5074	Same scaffold-TXNL1	-	A	T	G	4	0	4	1	0	1	11	0	11
-	GeneScaffold_3155	5077	Same scaffold-PRDX6	-	A	C	T	25	11	14	15	5	10	36	36	0
-	Scaffold7004	5082	Same scaffold-ZBTB40	-	A	C	T	3	0	3	5	5	0	15	7	8
-	GeneScaffold_3101	5103	Same scaffold-MTR	-	A	G	C	0	-	-	2	0	2	4	0	4
-	GeneScaffold_3510	5121	Same scaffold-NT5C3	-	A	A	G	4	0	4	5	1	4	6	0	6
-	GeneScaffold_4532	5131	Same scaffold-ACBD6	-	A	G	A	1	0	1	0	-	-	6	0	6
-	GeneScaffold_4340	5139	Same scaffold-VAV3	-	A	C	T	11	5	6	3	3	0	11	11	0
-	GeneScaffold_9098	5151	Same scaffold-AGBL4	-	A	G	A	0	-	-	0	-	-	11	0	11
-	GeneScaffold_5385	5240	Same scaffold-PTPN7	-	A	A	G	10	3	7	7	7	0	13	9	4
-	GeneScaffold_4532	5253	Same scaffold-ACBD6	-	A	T	C	3	0	3	2	2	0	13	10	3
-	GeneScaffold_3061	5280	Same scaffold-MTOR	-	A	G	C	2	1	1	0	-	-	6	0	6
-	GeneScaffold_3267	5308	Same scaffold-C1orf198	-	A	T	C	1	0	1	0	-	-	15	0	15
-	GeneScaffold_3369	5312	Same scaffold-SEC16B	-	A	G	A	2	0	2	0	-	-	4	0	4
-	GeneScaffold_417	5313	Same scaffold-THAP3	-	A	T	A	1	0	1	1	0	1	3	0	3
-	Scaffold7004	5323	Same scaffold-ZBTB40	-	A	C	T	0	-	-	5	0	5	5	1	4
-	GeneScaffold_3267	5331	Same scaffold-C1orf198	-	A	C	T	0	-	-	0	-	-	9	0	9
-	GeneScaffold_9670	5351	Same scaffold-TMA16	-	A	G	C	1	0	1	1	0	1	3	0	3
-	Scaffold89589	5392	Same scaffold-FAM177B	-	A	A	G	0	-	-	0	-	-	10	0	10
-	GeneScaffold_5287	5398	Same scaffold-GPR161	-	A	T	C	1	0	1	0	-	-	5	0	5
-	GeneScaffold_3077	5405	Same scaffold-RPE65	-	A	A	G	0	-	-	0	-	-	33	15	18
-	GeneScaffold_3369	5453	Same scaffold-SEC16B	-	A	G	A	0	-	-	0	-	-	8	0	8
-	Scaffold80366	5499	Same scaffold-MCL1	-	A	G	T	11	5	6	7	3	4	7	3	4
-	GeneScaffold_6047	5500	Same scaffold-SLC16A12	-	A	G	A	9	4	5	7	1	6	2	2	0
-	GeneScaffold_5270	5549	Same scaffold-BEST4	-	A	A	T	16	14	2	14	9	5	23	18	5
-	GeneScaffold_3369	5552	Same scaffold-SEC16B	-	A	A	G	1	0	1	0	-	-	9	0	9
-	GeneScaffold_3991	5570	Same scaffold-MLLT1	-	A	A	C	1	0	1	0	-	-	7	0	7
-	GeneScaffold_4340	5572	Same scaffold-VAV3	-	A	G	A	9	2	7	5	5	0	8	8	0
-	GeneScaffold_4107	5607	Same scaffold-ACAP3	-	A	A	G	0	-	-	0	-	-	6	0	6
-	GeneScaffold_6437	5607	Same scaffold-PAFAH2	-	A	A	G	1	0	1	1	0	1	3	0	3
-	GeneScaffold_5270	5681	Same scaffold-BEST4	-	A	G	C	2	1	1	0	-	-	4	0	4
-	Scaffold89589	5681	Same scaffold-FAM177B	-	A	A	G	0	-	-	0	-	-	19	0	19
-	GeneScaffold_3753	5730	Same scaffold-TCEA3	-	A	C	T	6	3	3	4	4	0	25	8	17
-	GeneScaffold_3753	5762	Same scaffold-TCEA3	-	A	G	A	13	13	0	6	3	3	28	18	10
-	GeneScaffold_3287	5789	Same scaffold-CSF3R	-	A	T	C	27	0	27	3	0	3	0	-	-
-	GeneScaffold_3058	5794	Same scaffold-SFPQ	-	A	A	G	11	6	5	4	4	0	25	17	8
-	GeneScaffold_1818	5816	Same scaffold-RENBP	-	A	C	T	1	0	1	3	3	0	8	3	5
-	GeneScaffold_3267	5845	Same scaffold-C1orf198	-	A	A	G	0	-	-	0	-	-	8	0	8
-	GeneScaffold_4218	5899	Same scaffold-MUTYH	-	A	T	G	5	0	5	1	0	1	17	0	17
-	GeneScaffold_10130	5923	Same scaffold-MRPS21	-	A	T	C	1	0	1	0	-	-	31	0	31
-	GeneScaffold_5752	5934	Same scaffold-A1CF	-	A	G	A	0	-	-	0	-	-	15	5	10
-	GeneScaffold_8018	5944	Same scaffold-SCYL3	-	A	G	A	3	0	3	2	0	2	2	0	2
-	GeneScaffold_3138	6007	Same scaffold-MMACHC	-	A	C	G	8	0	8	12	0	12	17	0	17
-	GeneScaffold_10130	6078	Same scaffold-MRPS21	-	A	A	T	0	-	-	0	-	-	21	11	10
-	GeneScaffold_6481	6080	Same scaffold-PPP1R15B	-	A	C	T	10	4	6	13	13	0	18	18	0
-	GeneScaffold_3087	6098	Same scaffold-CD2	-	A	G	A	8	0	8	2	0	2	0	-	-
-	GeneScaffold_5387	6157	Same scaffold-ARL8A	-	A	A	G	3	0	3	0	-	-	2	0	2
-	GeneScaffold_4808	6181	Same scaffold-DBT	-	A	A	G	1	0	1	1	0	1	13	0	13
-	Scaffold21458	6223	Same scaffold-TAS1R3	-	A	T	C	3	0	3	1	1	0	2	0	2
-	GeneScaffold_3751	6224	Same scaffold-HNRNPR	-	A	G	A	2	0	2	0	-	-	11	0	11
-	GeneScaffold_5379	6235	Same scaffold-WNT9A	-	A	G	A	0	-	-	0	-	-	16	10	6
-	GeneScaffold_4107	6238	Same scaffold-ACAP3	-	A	C	T	2	1	1	3	0	3	14	0	14
-	GeneScaffold_6481	6240	Same scaffold-PPP1R15B	-	A	C	T	7	5	2	4	0	4	12	0	12
-	Scaffold51092	6277	Same scaffold-ENDOG	-	A	C	G	2	0	2	1	0	1	2	0	2
-	GeneScaffold_4808	6308	Same scaffold-DBT	-	A	A	T	0	-	-	0	-	-	19	0	19
-	Scaffold80366	6310	Same scaffold-MCL1	-	A	G	A	37	19	18	22	10	12	21	11	10
-	GeneScaffold_5227	6389	Same scaffold-ADAMTS10	-	A	G	C	10	0	10	5	0	5	32	0	32
-	GeneScaffold_4218	6394	Same scaffold-MUTYH	-	A	C	T	2	0	2	1	0	1	6	0	6
-	GeneScaffold_5353	6397	Same scaffold-UBAP2L	-	A	A	G	16	0	16	11	8	3	48	32	16
-	Scaffold89589	6445	Same scaffold-FAM177B	-	A	C	T	1	0	1	0	-	-	28	0	28
-	GeneScaffold_9987	6452	Same scaffold-NRAS	-	A	G	A	7	1	6	4	1	3	26	0	26
-	Scaffold80366	6455	Same scaffold-MCL1	-	A	A	G	28	28	0	21	13	8	21	7	14
-	GeneScaffold_4808	6505	Same scaffold-DBT	-	A	T	C	1	1	0	0	-	-	12	5	7
-	Scaffold96648	6507	Same scaffold-HYI	-	A	G	C	0	-	-	1	0	1	7	0	7
-	GeneScaffold_4107	6526	Same scaffold-ACAP3	-	A	G	A	4	0	4	4	0	4	9	0	9
-	GeneScaffold_5243	6529	Same scaffold-RERE	-	A	G	A	3	2	1	0	-	-	18	0	18
-	GeneScaffold_3058	6569	Same scaffold-SFPQ	-	A	A	G	4	2	2	1	0	1	4	1	3
-	GeneScaffold_5353	6619	Same scaffold-UBAP2L	-	A	T	C	30	9	21	20	7	13	53	18	35
-	GeneScaffold_8294	6686	Same scaffold-SH3BP5L	-	A	T	A	4	1	3	4	4	0	14	0	14
-	GeneScaffold_6765	6756	Same scaffold-AGL	-	A	C	A	2	0	2	1	0	1	2	0	2
-	GeneScaffold_9625	6795	Same scaffold-MAN1A2	-	A	A	G	1	0	1	2	0	2	5	2	3
-	GeneScaffold_5243	6803	Same scaffold-RERE	-	A	C	T	1	0	1	0	-	-	5	0	5
-	GeneScaffold_5353	6816	Same scaffold-UBAP2L	-	A	G	A	24	9	15	25	13	12	41	17	24
-	GeneScaffold_4250	6832	Same scaffold-TMCC2	-	A	C	G	5	0	5	7	0	7	0	-	-
-	GeneScaffold_3046	6844	Same scaffold-PARK7	-	A	A	G	6	0	6	1	0	1	2	0	2
-	GeneScaffold_4107	6856	Same scaffold-ACAP3	-	A	A	C	0	-	-	7	0	7	16	0	16
-	GeneScaffold_4340	6874	Same scaffold-VAV3	-	A	C	T	6	0	6	3	3	0	4	4	0
-	Scaffold80366	6903	Same scaffold-MCL1	-	A	G	A	11	11	0	5	2	3	10	5	5
-	GeneScaffold_6047	6924	Same scaffold-SLC16A12	-	A	C	T	12	12	0	14	4	10	7	2	5
-	GeneScaffold_4808	7025	Same scaffold-DBT	-	A	G	A	0	-	-	2	0	2	16	0	16
-	GeneScaffold_4340	7041	Same scaffold-VAV3	-	A	G	A	10	4	6	5	5	0	4	4	0
-	GeneScaffold_9737	7159	Same scaffold-DENND4B	-	A	T	A	36	0	36	25	0	25	22	0	22
-	GeneScaffold_4808	7229	Same scaffold-DBT	-	A	C	G	0	-	-	0	-	-	19	0	19
-	GeneScaffold_4531	7237	Same scaffold-FAM129A	-	A	G	A	2	0	2	0	-	-	3	0	3
-	GeneScaffold_9737	7240	Same scaffold-DENND4B	-	A	C	T	17	8	9	9	4	5	15	8	7
-	GeneScaffold_9737	7264	Same scaffold-DENND4B	-	A	A	G	3	1	2	1	0	1	2	0	2
-	GeneScaffold_3101	7277	Same scaffold-MTR	-	A	T	A	1	0	1	0	-	-	12	0	12
-	GeneScaffold_4156	7323	Same scaffold-FCRLB	-	A	T	C	25	25	0	7	1	6	3	2	1
-	GeneScaffold_4808	7353	Same scaffold-DBT	-	A	G	A	0	-	-	1	0	1	19	0	19
-	GeneScaffold_4808	7395	Same scaffold-DBT	-	A	C	G	1	0	1	1	0	1	17	0	17
-	Scaffold31821	7407	Same scaffold-FAM46C	-	A	T	C	111	0	111	102	102	0	44	30	14
-	GeneScaffold_5243	7543	Same scaffold-RERE	-	A	C	A	5	3	2	2	0	2	17	0	17
-	GeneScaffold_417	7588	Same scaffold-THAP3	-	A	G	A	7	0	7	4	0	4	13	0	13
-	Scaffold62514	7589	Same scaffold-TMEM69	-	A	A	G	2	0	2	1	0	1	5	0	5
-	GeneScaffold_9667	7625	Same scaffold-PEX11B	-	A	A	C	4	2	2	3	3	0	17	11	6
-	GeneScaffold_4107	7632	Same scaffold-ACAP3	-	A	C	A	3	0	3	2	0	2	15	0	15
-	GeneScaffold_4107	7694	Same scaffold-ACAP3	-	A	G	C	4	0	4	1	0	1	18	0	18
-	GeneScaffold_4107	7750	Same scaffold-ACAP3	-	A	C	G	0	-	-	0	-	-	6	0	6
-	GeneScaffold_4107	7768	Same scaffold-ACAP3	-	A	T	C	2	0	2	0	-	-	6	0	6
-	GeneScaffold_3495	7855	Same scaffold-CTBS	-	A	G	A	11	11	0	8	2	6	12	3	9
-	GeneScaffold_6536	7896	Same scaffold-ADPGK	-	A	T	C	3	0	3	1	0	1	13	0	13
-	GeneScaffold_3162	7901	Same scaffold-C1orf63	-	A	C	G	3	0	3	2	0	2	1	0	1
-	GeneScaffold_3101	7917	Same scaffold-MTR	-	A	G	A	1	0	1	0	-	-	26	0	26
-	GeneScaffold_3058	8053	Same scaffold-SFPQ	-	A	G	A	6	3	3	7	7	0	11	6	5
-	GeneScaffold_1079	8140	Same scaffold-TMEM37	-	A	G	C	1	0	1	0	-	-	4	0	4
-	GeneScaffold_3162	8159	Same scaffold-C1orf63	-	A	C	T	3	0	3	2	0	2	1	0	1
-	GeneScaffold_10072	8180	Same scaffold- novel protein coding	-	A	A	C	4	0	4	5	0	5	8	0	8
-	GeneScaffold_8891	8220	Same scaffold-UBE2J2	-	A	G	C	4	0	4	1	0	1	2	0	2
-	GeneScaffold_3143	8224	Same scaffold-NSUN4	-	A	A	G	15	0	15	7	4	3	27	14	13
-	GeneScaffold_6840	8264	Same scaffold-PACRGL	-	A	G	C	3	1	2	1	0	1	2	0	2
-	GeneScaffold_3069	8347	Same scaffold-MIIP	-	A	G	A	4	1	3	0	-	-	7	0	7
-	GeneScaffold_6968	8356	Same scaffold-HEYL	-	A	A	G	0	-	-	0	-	-	7	0	7
-	Scaffold16596	8377	Same scaffold-H6PD	-	A	T	C	0	-	-	1	0	1	14	0	14
-	GeneScaffold_968	8388	Same scaffold-KLHL20	-	A	A	G	3	0	3	2	0	2	0	-	-
-	GeneScaffold_3092	8393	Same scaffold-WARS2	-	A	C	T	0	-	-	1	0	1	13	6	7
-	GeneScaffold_3101	8401	Same scaffold-MTR	-	A	T	C	0	-	-	0	-	-	7	0	7
-	GeneScaffold_3058	8408	Same scaffold-SFPQ	-	A	A	G	9	4	5	6	6	0	13	10	3
-	GeneScaffold_8062	8427	Same scaffold-ALG14	-	A	G	C	2	0	2	1	0	1	2	0	2
-	GeneScaffold_3058	8441	Same scaffold-SFPQ	-	A	G	C	17	9	8	5	0	5	15	7	8
-	GeneScaffold_3162	8462	Same scaffold-C1orf63	-	A	A	T	3	0	3	6	0	6	1	0	1
-	GeneScaffold_3579	8501	Same scaffold-C4BPB	-	A	G	T	3	0	3	0	-	-	4	0	4
-	GeneScaffold_6968	8519	Same scaffold-HEYL	-	A	A	C	0	-	-	0	-	-	9	0	9
-	GeneScaffold_6249	8522	Same scaffold-MIER3	-	A	A	G	7	3	4	5	0	5	12	4	8
-	Scaffold75405	8543	Same scaffold-CDKN2C	-	A	C	T	8	8	0	12	5	7	6	0	6
-	Scaffold38248	8550	Same scaffold-ERRFI1	-	A	A	T	0	-	-	0	-	-	6	0	6
-	GeneScaffold_6726	8552	Same scaffold-SLC25A34	-	A	G	A	0	-	-	0	-	-	5	0	5
-	Scaffold38248	8566	Same scaffold-ERRFI1	-	A	G	A	1	0	1	0	-	-	10	0	10
-	GeneScaffold_3579	8576	Same scaffold-C4BPB	-	A	C	T	3	0	3	1	0	1	6	0	6
-	GeneScaffold_5238	8584	Same scaffold-RPL13A	-	A	A	C	36	25	11	24	15	9	65	65	0
-	GeneScaffold_573	8598	Same scaffold-TARBP1	-	A	T	C	6	0	6	10	0	10	15	0	15
-	GeneScaffold_3097	8629	Same scaffold-RRAGC	-	A	G	A	12	12	0	4	3	1	12	3	9
-	GeneScaffold_1520	8642	Same scaffold-GUCD1	-	A	A	C	0	-	-	0	-	-	6	0	6
-	GeneScaffold_7828	8643	Same scaffold-CPSF3L	-	A	T	G	4	0	4	0	-	-	3	0	3
-	Scaffold96648	8644	Same scaffold-HYI	-	A	A	G	2	0	2	1	0	1	2	0	2
-	GeneScaffold_3579	8647	Same scaffold-C4BPB	-	A	A	G	1	0	1	0	-	-	5	0	5
-	GeneScaffold_3579	8655	Same scaffold-C4BPB	-	A	T	A	1	0	1	0	-	-	4	0	4
-	GeneScaffold_3179	8672	Same scaffold-TXNDC12	-	A	G	A	5	5	0	4	2	2	33	13	20
-	Scaffold31821	8722	Same scaffold-FAM46C	-	A	T	A	30	30	0	30	0	30	16	5	11
-	GeneScaffold_6726	8731	Same scaffold-SLC25A34	-	A	G	A	0	-	-	0	-	-	9	0	9
-	GeneScaffold_3162	8733	Same scaffold-C1orf63	-	A	T	C	5	0	5	4	0	4	1	0	1
-	GeneScaffold_2695	8757	Same scaffold-WDR46	-	A	G	T	0	-	-	1	0	1	7	0	7
-	Scaffold5738	8849	Same scaffold-HIST2H3D	-	A	G	A	9	3	6	7	1	6	4	1	3
-	Scaffold5738	8873	Same scaffold-HIST2H3D	-	A	A	G	5	2	3	5	2	3	1	0	1
-	GeneScaffold_6281	8894	Same scaffold-CLIC2	-	A	T	C	24	24	0	25	0	25	12	0	12
-	GeneScaffold_6726	8926	Same scaffold-SLC25A34	-	A	C	T	0	-	-	0	-	-	10	0	10
-	GeneScaffold_173	8938	Same scaffold-FAM76A	-	A	A	G	2	0	2	1	1	0	8	0	8
-	Scaffold7673	8939	Same scaffold-RRNAD1	-	A	A	G	13	13	0	9	5	4	20	9	11
-	GeneScaffold_3162	8941	Same scaffold-C1orf63	-	A	T	G	2	0	2	3	0	3	1	0	1
-	GeneScaffold_573	8945	Same scaffold-TARBP1	-	A	G	A	4	0	4	2	0	2	6	0	6
-	GeneScaffold_3101	8948	Same scaffold-MTR	-	A	G	A	2	0	2	0	-	-	24	0	24
-	GeneScaffold_3080	9083	Same scaffold-DENND2C	-	A	C	A	4	0	4	3	1	2	10	0	10
-	GeneScaffold_6968	9091	Same scaffold-HEYL	-	A	G	C	0	-	-	0	-	-	7	0	7
-	GeneScaffold_4531	9104	Same scaffold-FAM129A	-	A	A	G	19	0	19	11	0	11	8	0	8
-	GeneScaffold_3126	9171	Same scaffold-TXNIP	-	A	A	G	60	36	24	56	56	0	54	32	22
-	Scaffold38248	9296	Same scaffold-ERRFI1	-	A	G	T	0	-	-	0	-	-	14	0	14
-	GeneScaffold_3097	9321	Same scaffold-RRAGC	-	A	T	C	6	0	6	2	2	0	15	0	15
-	GeneScaffold_2289	9334	Same scaffold-MICU1	-	A	T	A	1	1	0	3	1	2	16	6	10
-	GeneScaffold_3360	9362	Same scaffold-NUP43	-	A	G	C	4	1	3	3	0	3	0	-	-
-	GeneScaffold_5355	9397	Same scaffold-RIT1	-	A	C	A	4	2	2	1	1	0	22	11	11
-	GeneScaffold_3832	9398	Same scaffold-MRTO4	-	A	G	A	3	0	3	0	-	-	4	0	4
-	GeneScaffold_6662	9450	Same scaffold-IKZF3	-	A	A	G	4	0	4	1	0	1	0	-	-
-	GeneScaffold_3114	9478	Same scaffold-PADI2	-	A	G	T	12	11	1	8	6	2	16	0	16
-	GeneScaffold_131	9508	Same scaffold-ST7L	-	A	T	C	2	0	2	2	0	2	4	0	4
-	GeneScaffold_3114	9526	Same scaffold-PADI2	-	A	T	A	7	7	0	5	4	1	11	0	11
-	GeneScaffold_6889	9546	Same scaffold-CD5L	-	A	C	T	9	5	4	6	0	6	7	0	7
-	GeneScaffold_8891	9576	Same scaffold-UBE2J2	-	A	A	G	9	6	3	1	0	1	9	0	9
-	Scaffold38248	9594	Same scaffold-ERRFI1	-	A	T	C	0	-	-	0	-	-	13	0	13
-	GeneScaffold_6889	9651	Same scaffold-CD5L	-	A	T	C	14	8	6	7	0	7	4	0	4
-	Scaffold67248	9660	Same scaffold-NCDN	-	A	A	G	1	0	1	4	0	4	1	0	1
-	GeneScaffold_3080	9724	Same scaffold-DENND2C	-	A	C	G	1	0	1	2	0	2	4	0	4
-	GeneScaffold_3114	9759	Same scaffold-PADI2	-	A	A	C	5	3	2	1	0	1	7	0	7
-	GeneScaffold_284	9783	Same scaffold-RUNX3	-	A	G	C	30	15	15	20	20	0	7	7	0
-	Scaffold107627	9871	Same scaffold-C1orf174	-	A	A	G	8	7	1	7	5	2	3	0	3
-	GeneScaffold_173	9877	Same scaffold-FAM76A	-	A	A	G	7	0	7	3	1	2	7	0	7
-	GeneScaffold_352	9933	Same scaffold-TMEM167B	-	A	G	A	7	5	2	7	3	4	23	9	14
-	GeneScaffold_173	9971	Same scaffold-FAM76A	-	A	C	T	0	-	-	5	2	3	4	0	4
-	GeneScaffold_6889	9973	Same scaffold-CD5L	-	A	C	T	5	1	4	2	0	2	2	0	2
-	Scaffold71090	10019	Same scaffold-COX20	-	A	A	G	1	0	1	0	-	-	4	0	4
-	GeneScaffold_8845	10110	Same scaffold-TMEM50A	-	A	T	G	2	0	2	3	0	3	3	0	3
-	GeneScaffold_3492	10178	Same scaffold-RPL5	-	A	T	C	3	2	1	2	1	1	12	0	12
-	GeneScaffold_173	10214	Same scaffold-FAM76A	-	A	G	A	5	0	5	7	6	1	22	0	22
-	GeneScaffold_173	10230	Same scaffold-FAM76A	-	A	C	T	6	0	6	7	6	1	27	0	27
-	GeneScaffold_284	10255	Same scaffold-RUNX3	-	A	G	C	20	20	0	15	9	6	6	3	3
-	GeneScaffold_352	10287	Same scaffold-TMEM167B	-	A	G	C	2	2	0	2	2	0	6	0	6
-	GeneScaffold_3492	10335	Same scaffold-RPL5	-	A	G	A	0	-	-	0	-	-	5	0	5
-	GeneScaffold_3058	10414	Same scaffold-SFPQ	-	A	A	G	16	6	10	8	8	0	33	11	22
-	Scaffold107627	10436	Same scaffold-C1orf174	-	A	G	A	13	6	7	7	1	6	22	22	0
-	GeneScaffold_3492	10441	Same scaffold-RPL5	-	A	T	C	0	-	-	3	2	1	10	0	10
-	GeneScaffold_3080	10467	Same scaffold-DENND2C	-	A	T	C	0	-	-	0	-	-	6	0	6
-	GeneScaffold_284	10522	Same scaffold-RUNX3	-	A	G	T	35	0	35	21	0	21	3	0	3
-	GeneScaffold_2832	10551	Same scaffold-KPNA1	-	A	A	G	14	10	4	10	0	10	18	10	8
-	GeneScaffold_9667	10556	Same scaffold-PEX11B	-	A	A	T	2	0	2	0	-	-	3	0	3
-	GeneScaffold_3576	10565	Same scaffold-LPGAT1	-	A	T	C	0	-	-	1	0	1	8	0	8
-	GeneScaffold_3832	10607	Same scaffold-MRTO4	-	A	G	A	7	0	7	6	0	6	40	0	40
-	GeneScaffold_6631	10615	Same scaffold-SLC39A1	-	A	G	A	10	5	5	10	6	4	43	23	20
-	GeneScaffold_284	10641	Same scaffold-RUNX3	-	A	A	G	36	36	0	22	9	13	4	3	1
-	GeneScaffold_4211	10641	Same scaffold-RHBG	-	A	A	T	0	-	-	0	-	-	62	0	62
-	GeneScaffold_3114	10662	Same scaffold-PADI2	-	A	T	C	8	3	5	0	-	-	2	0	2
-	GeneScaffold_314	10676	Same scaffold-DEPDC1	-	A	C	T	0	-	-	0	-	-	15	8	7
-	GeneScaffold_3114	10751	Same scaffold-PADI2	-	A	G	A	13	10	3	1	1	0	5	0	5
-	GeneScaffold_4107	10763	Same scaffold-ACAP3	-	A	T	C	2	0	2	0	-	-	7	0	7
-	GeneScaffold_352	10769	Same scaffold-TMEM167B	-	A	G	C	3	2	1	1	0	1	14	8	6
-	GeneScaffold_4211	10795	Same scaffold-RHBG	-	A	G	A	0	-	-	0	-	-	58	0	58
-	GeneScaffold_3114	10810	Same scaffold-PADI2	-	A	C	T	12	10	2	3	2	1	7	0	7
-	GeneScaffold_4	10847	Same scaffold-FGR	-	A	C	T	47	0	47	17	0	17	1	0	1
-	Scaffold32422	10864	Same scaffold-TOR1AIP2	-	A	C	G	0	-	-	2	0	2	3	0	3
-	GeneScaffold_4016	10866	Same scaffold-C11orf89	-	A	G	T	2	0	2	2	0	2	2	0	2
-	GeneScaffold_6083	10880	Same scaffold-HNRNPU	-	A	C	T	0	-	-	1	0	1	8	0	8
-	GeneScaffold_3089	10912	Same scaffold-KIF21B	-	A	T	C	9	6	3	5	5	0	4	1	3
-	GeneScaffold_6732	10916	Same scaffold-PEF1	-	A	C	A	17	0	17	15	13	2	28	0	28
-	GeneScaffold_3180	10928	Same scaffold-BTF3L4	-	A	C	T	12	12	0	4	3	1	20	6	14
-	GeneScaffold_314	10938	Same scaffold-DEPDC1	-	A	C	T	1	1	0	0	-	-	15	9	6
-	GeneScaffold_3080	10946	Same scaffold-DENND2C	-	A	A	T	4	0	4	2	0	2	6	0	6
-	GeneScaffold_3089	10946	Same scaffold-KIF21B	-	A	C	T	7	6	1	7	5	2	3	0	3
-	GeneScaffold_6889	10948	Same scaffold-CD5L	-	A	A	G	20	15	5	8	0	8	2	0	2
-	GeneScaffold_352	10956	Same scaffold-TMEM167B	-	A	T	C	14	8	6	10	10	0	32	32	0
-	GeneScaffold_4107	10962	Same scaffold-ACAP3	-	A	T	C	3	0	3	1	0	1	8	0	8
-	GeneScaffold_352	10971	Same scaffold-TMEM167B	-	A	A	G	14	6	8	10	6	4	32	18	14
-	GeneScaffold_6889	10986	Same scaffold-CD5L	-	A	G	A	14	10	4	8	0	8	2	0	2
-	GeneScaffold_10207	11057	Same scaffold-CCL24	-	A	T	C	3	0	3	3	0	3	0	-	-
-	GeneScaffold_8290	11101	Same scaffold-PDIK1L	-	A	A	G	1	0	1	0	-	-	8	0	8
-	GeneScaffold_3133	11108	Same scaffold-DPH2	-	A	G	T	3	0	3	5	0	5	3	0	3
-	GeneScaffold_314	11157	Same scaffold-DEPDC1	-	A	T	C	7	7	0	1	0	1	25	16	9
-	GeneScaffold_5254	11197	Same scaffold-EFHD2	-	A	C	G	22	0	22	11	0	11	13	0	13
-	GeneScaffold_5254	11198	Same scaffold-EFHD2	-	A	A	G	23	0	23	12	0	12	14	0	14
-	GeneScaffold_8803	11211	Same scaffold- novel protein coding	-	A	G	A	2	2	0	1	0	1	13	6	7
-	GeneScaffold_7704	11256	Same scaffold-VPS39	-	A	G	A	0	-	-	3	0	3	5	0	5
-	GeneScaffold_3176	11300	Same scaffold-PPP1R8	-	A	C	A	13	0	13	6	3	3	27	0	27
-	GeneScaffold_5353	11342	Same scaffold-UBAP2L	-	A	T	C	20	9	11	17	6	11	20	10	10
-	GeneScaffold_3089	11367	Same scaffold-KIF21B	-	A	G	A	10	6	4	5	2	3	0	-	-
-	GeneScaffold_5254	11417	Same scaffold-EFHD2	-	A	T	A	64	0	64	43	0	43	47	0	47
-	GeneScaffold_8432	11423	Same scaffold-PUS1	-	A	T	G	1	0	1	0	-	-	5	0	5
-	GeneScaffold_352	11427	Same scaffold-TMEM167B	-	A	A	C	4	0	4	4	1	3	13	6	7
-	GeneScaffold_5254	11496	Same scaffold-EFHD2	-	A	C	G	52	0	52	41	0	41	32	0	32
-	GeneScaffold_8803	11501	Same scaffold- novel protein coding	-	A	T	C	25	25	0	10	5	5	37	18	19
-	GeneScaffold_314	11502	Same scaffold-DEPDC1	-	A	C	T	2	2	0	1	0	1	17	7	10
-	GeneScaffold_8514	11502	Same scaffold-CTNNBIP1	-	A	C	G	10	2	8	2	2	0	36	36	0
-	GeneScaffold_6752	11538	Same scaffold-ELTD1	-	A	A	G	0	-	-	0	-	-	10	4	6
-	GeneScaffold_1055	11606	Same scaffold-MKNK1	-	A	C	T	13	7	6	10	4	6	19	19	0
-	GeneScaffold_314	11615	Same scaffold-DEPDC1	-	A	T	C	3	3	0	1	0	1	21	12	9
-	GeneScaffold_314	11616	Same scaffold-DEPDC1	-	A	G	A	3	3	0	1	0	1	22	13	9
-	GeneScaffold_5328	11651	Same scaffold-SELENBP1	-	A	G	C	1	0	1	3	3	0	38	18	20
-	GeneScaffold_6373	11685	Same scaffold-C8A	-	A	G	A	0	-	-	0	-	-	22	10	12
-	GeneScaffold_8803	11768	Same scaffold- novel protein coding	-	A	G	A	10	10	0	11	6	5	36	17	19
-	GeneScaffold_3114	11770	Same scaffold-PADI2	-	A	T	C	18	8	10	9	3	6	6	0	6
-	GeneScaffold_314	11819	Same scaffold-DEPDC1	-	A	A	G	1	0	1	0	-	-	23	11	12
-	GeneScaffold_6752	11825	Same scaffold-ELTD1	-	A	C	G	0	-	-	1	0	1	24	16	8
-	GeneScaffold_6752	11970	Same scaffold-ELTD1	-	A	C	T	0	-	-	0	-	-	12	5	7
-	GeneScaffold_6715	12079	Same scaffold-NOL9	-	A	T	C	4	0	4	0	-	-	2	0	2
-	GeneScaffold_1908	12259	Same scaffold-SLC7A5	-	A	C	T	8	0	8	9	0	9	4	0	4
-	GeneScaffold_3089	12269	Same scaffold-KIF21B	-	A	C	A	9	4	5	7	5	2	7	3	4
-	GeneScaffold_6715	12282	Same scaffold-NOL9	-	A	T	C	3	0	3	0	-	-	3	0	3
-	Scaffold38248	12381	Same scaffold-ERRFI1	-	A	C	T	2	0	2	3	0	3	31	0	31
-	GeneScaffold_6724	12481	Same scaffold-RBP7	-	A	T	G	0	-	-	1	0	1	16	0	16
-	GeneScaffold_3114	12507	Same scaffold-PADI2	-	A	A	G	5	3	2	3	1	2	3	0	3
-	GeneScaffold_6889	12533	Same scaffold-CD5L	-	A	A	G	13	10	3	7	0	7	3	0	3
-	Scaffold32396	12551	Same scaffold-HFE2	-	A	T	C	0	-	-	0	-	-	5	0	5
-	GeneScaffold_5254	12629	Same scaffold-EFHD2	-	A	A	G	27	0	27	16	0	16	15	0	15
-	GeneScaffold_4016	12635	Same scaffold-C11orf89	-	A	C	A	3	0	3	2	0	2	1	0	1
-	GeneScaffold_3114	12741	Same scaffold-PADI2	-	A	C	T	9	4	5	5	2	3	1	0	1
-	GeneScaffold_4807	12818	Same scaffold-DNASE2B	-	A	G	A	0	-	-	0	-	-	10	3	7
-	GeneScaffold_3114	12824	Same scaffold-PADI2	-	A	C	T	2	1	1	7	3	4	2	0	2
-	GeneScaffold_5283	12848	Same scaffold-CD53	-	A	G	A	47	47	0	27	13	14	14	8	6
-	GeneScaffold_5254	12881	Same scaffold-EFHD2	-	A	A	G	43	0	43	22	13	9	26	0	26
-	GeneScaffold_314	12885	Same scaffold-DEPDC1	-	A	C	T	2	0	2	1	0	1	22	8	14
-	GeneScaffold_6889	13027	Same scaffold-CD5L	-	A	T	C	9	6	3	2	0	2	2	0	2
-	Scaffold16596	13039	Same scaffold-H6PD	-	A	C	A	0	-	-	0	-	-	7	0	7
-	GeneScaffold_6962	13040	Same scaffold-ZC3H12A	-	A	T	C	12	6	6	9	0	9	10	5	5
-	GeneScaffold_6889	13048	Same scaffold-CD5L	-	A	C	T	16	9	7	2	0	2	2	0	2
-	GeneScaffold_6889	13122	Same scaffold-CD5L	-	A	T	C	16	11	5	7	0	7	1	0	1
-	GeneScaffold_8591	13126	Same scaffold-TRNAU1AP	-	A	A	C	4	0	4	0	-	-	1	0	1
-	Scaffold3198	13208	Same scaffold-TTC22	-	A	T	C	4	0	4	0	-	-	2	0	2
-	Scaffold3198	13222	Same scaffold-TTC22	-	A	G	A	4	0	4	0	-	-	1	0	1
-	GeneScaffold_3152	13280	Same scaffold-VAMP4	-	A	C	T	5	0	5	8	3	5	2	2	0
-	GeneScaffold_4653	13332	Same scaffold-LRRC8A	-	A	C	T	6	0	6	3	0	3	15	0	15
-	Scaffold40226	13335	Same scaffold-PQLC2	-	A	A	G	2	0	2	0	-	-	13	0	13
-	Scaffold59030	13455	Same scaffold-DUSP23	-	A	C	A	1	1	0	0	-	-	14	0	14
-	GeneScaffold_2734	13479	Same scaffold-NUDT12	-	A	A	G	1	1	0	0	-	-	37	0	37
-	Scaffold3198	13487	Same scaffold-TTC22	-	A	C	T	2	0	2	4	0	4	1	0	1
-	GeneScaffold_8591	13494	Same scaffold-TRNAU1AP	-	A	G	A	2	0	2	0	-	-	4	0	4
-	GeneScaffold_3089	13508	Same scaffold-KIF21B	-	A	A	G	27	15	12	9	7	2	5	3	2
-	GeneScaffold_5277	13636	Same scaffold-TMED5	-	A	T	G	9	0	9	6	3	3	5	0	5
-	Scaffold61459	13647	Same scaffold-Q9BF80_MACEU	-	A	G	T	49	0	49	33	0	33	11	0	11
-	GeneScaffold_3053	13743	Same scaffold-ATP5F1	-	A	T	A	2	0	2	2	0	2	4	0	4
-	GeneScaffold_5328	13751	Same scaffold-SELENBP1	-	A	G	A	0	-	-	0	-	-	24	13	11
-	GeneScaffold_6378	13793	Same scaffold-CPT2	-	A	C	T	9	2	7	4	0	4	50	20	30
-	GeneScaffold_8591	13860	Same scaffold-TRNAU1AP	-	A	A	G	7	0	7	6	0	6	4	0	4
-	GeneScaffold_3089	13900	Same scaffold-KIF21B	-	A	T	C	16	9	7	10	8	2	4	2	2
-	GeneScaffold_6749	13905	Same scaffold-ANGPTL3	-	A	T	C	0	-	-	0	-	-	70	42	28
-	GeneScaffold_6749	13924	Same scaffold-ANGPTL3	-	A	T	G	0	-	-	0	-	-	72	44	28
-	GeneScaffold_5328	13944	Same scaffold-SELENBP1	-	A	A	G	0	-	-	0	-	-	51	32	19
-	Scaffold16596	13960	Same scaffold-H6PD	-	A	A	G	1	0	1	0	-	-	14	0	14
-	GeneScaffold_6044	14042	Same scaffold-WDR78	-	A	G	A	1	1	0	1	1	0	12	5	7
-	Scaffold16596	14113	Same scaffold-H6PD	-	A	A	G	2	0	2	0	-	-	26	0	26
-	GeneScaffold_6749	14122	Same scaffold-ANGPTL3	-	A	G	A	0	-	-	0	-	-	37	10	27
-	Scaffold3198	14125	Same scaffold-TTC22	-	A	G	A	1	0	1	3	0	3	2	0	2
-	GeneScaffold_6633	14141	Same scaffold-TMEM79	-	A	T	C	15	8	7	8	6	2	6	2	4
-	GeneScaffold_7646	14178	Same scaffold-CMAHP	-	A	C	T	14	7	7	9	9	0	4	0	4
-	GeneScaffold_6044	14189	Same scaffold-WDR78	-	A	G	A	0	-	-	0	-	-	9	1	8
-	GeneScaffold_6387	14189	Same scaffold-TERF2	-	A	C	T	3	0	3	2	0	2	16	0	16
-	Scaffold3198	14227	Same scaffold-TTC22	-	A	G	T	4	0	4	4	0	4	6	0	6
-	GeneScaffold_3089	14258	Same scaffold-KIF21B	-	A	T	G	6	2	4	8	3	5	2	1	1
-	GeneScaffold_6044	14313	Same scaffold-WDR78	-	A	T	C	0	-	-	0	-	-	8	0	8
-	GeneScaffold_6749	14316	Same scaffold-ANGPTL3	-	A	G	A	0	-	-	0	-	-	46	13	33
-	Scaffold75405	14338	Same scaffold-CDKN2C	-	A	T	C	18	13	5	23	0	23	18	10	8
-	GeneScaffold_6633	14339	Same scaffold-TMEM79	-	A	T	C	3	0	3	1	0	1	1	0	1
-	Scaffold61459	14352	Same scaffold-Q9BF80_MACEU	-	A	G	A	10	4	6	7	7	0	10	10	0
-	GeneScaffold_8341	14429	Same scaffold-SFN	-	A	C	A	2	1	1	2	0	2	2	0	2
-	GeneScaffold_3095	14543	Same scaffold-SPRTN	-	A	G	C	11	5	6	5	0	5	9	0	9
-	GeneScaffold_3133	14567	Same scaffold-DPH2	-	A	T	C	2	1	1	2	0	2	3	0	3
-	GeneScaffold_3089	14604	Same scaffold-KIF21B	-	A	A	G	9	2	7	2	0	2	6	3	3
-	GeneScaffold_3089	14621	Same scaffold-KIF21B	-	A	A	G	8	2	6	2	1	1	3	2	1
-	GeneScaffold_3095	14647	Same scaffold-SPRTN	-	A	A	G	5	0	5	2	0	2	6	0	6
-	GeneScaffold_3029	14695	Same scaffold-C1orf115	-	A	T	G	0	-	-	0	-	-	6	0	6
-	GeneScaffold_3576	14728	Same scaffold-LPGAT1	-	A	T	A	3	1	2	5	0	5	14	0	14
-	GeneScaffold_8341	14834	Same scaffold-SFN	-	A	T	C	3	3	0	4	0	4	9	0	9
-	GeneScaffold_5322	14876	Same scaffold-ZNF687	-	A	C	A	2	0	2	0	-	-	4	1	3
-	Scaffold97507	14895	Same scaffold-PDC	-	A	T	C	9	0	9	2	0	2	24	0	24
-	GeneScaffold_8341	15122	Same scaffold-SFN	-	A	A	G	3	0	3	3	0	3	5	0	5
-	GeneScaffold_3089	15130	Same scaffold-KIF21B	-	A	G	T	6	2	4	5	4	1	6	3	3
-	GeneScaffold_1205	15163	Same scaffold-SLC25A24	-	A	G	A	6	2	4	4	2	2	3	2	1
-	GeneScaffold_1189	15199	Same scaffold-TXLNA	-	A	A	G	10	3	7	5	5	0	13	8	5
-	Scaffold3636	15228	Same scaffold-GPR157	-	A	A	G	0	-	-	0	-	-	5	0	5
-	GeneScaffold_5481	15282	Same scaffold-SRPRB	-	A	G	A	0	-	-	0	-	-	6	0	6
-	GeneScaffold_1189	15333	Same scaffold-TXLNA	-	A	T	C	10	5	5	9	9	0	9	4	5
-	GeneScaffold_4127	15358	Same scaffold-FMO5	-	A	C	T	5	2	3	0	-	-	11	4	7
-	GeneScaffold_3040	15424	Same scaffold-TMEM59	-	A	C	G	3	0	3	0	-	-	8	0	8
-	GeneScaffold_3152	15567	Same scaffold-VAMP4	-	A	A	G	6	0	6	9	0	9	2	0	2
-	GeneScaffold_3152	15569	Same scaffold-VAMP4	-	A	T	C	7	0	7	10	0	10	1	0	1
-	GeneScaffold_2753	15573	Same scaffold-COL4A3BP	-	A	G	A	1	0	1	0	-	-	8	0	8
-	GeneScaffold_3152	15594	Same scaffold-VAMP4	-	A	G	C	18	0	18	15	0	15	8	0	8
-	GeneScaffold_2695	15603	Same scaffold-WDR46	-	A	A	G	0	-	-	0	-	-	10	0	10
-	GeneScaffold_3040	15604	Same scaffold-TMEM59	-	A	C	T	12	8	4	15	6	9	31	31	0
-	GeneScaffold_5378	15650	Same scaffold-LBR	-	A	C	A	6	1	5	3	2	1	4	0	4
-	GeneScaffold_4364	15693	Same scaffold-CDC73	-	A	A	G	2	0	2	0	-	-	3	0	3
-	GeneScaffold_3093	15724	Same scaffold-HAO2	-	A	T	C	0	-	-	0	-	-	54	25	29
-	GeneScaffold_7949	15784	Same scaffold-ZNF692	-	A	C	T	1	1	0	1	0	1	9	4	5
-	GeneScaffold_3040	16070	Same scaffold-TMEM59	-	A	G	A	28	0	28	34	19	15	44	15	29
-	Scaffold22821	16085	Same scaffold-TAF12	-	A	C	T	11	0	11	9	9	0	20	11	9
-	GeneScaffold_3466	16181	Same scaffold-LRIF1	-	A	C	T	2	0	2	2	0	2	1	0	1
-	GeneScaffold_3089	16192	Same scaffold-KIF21B	-	A	A	G	9	0	9	2	0	2	2	0	2
-	GeneScaffold_6730	16212	Same scaffold-LAPTM5	-	A	A	G	46	46	0	39	26	13	33	15	18
-	GeneScaffold_3040	16224	Same scaffold-TMEM59	-	A	C	A	25	0	25	9	3	6	28	11	17
-	GeneScaffold_5378	16231	Same scaffold-LBR	-	A	T	A	6	2	4	1	0	1	5	0	5
-	GeneScaffold_3089	16243	Same scaffold-KIF21B	-	A	A	C	15	10	5	4	2	2	4	3	1
-	GeneScaffold_6726	16309	Same scaffold-SLC25A34	-	A	G	A	0	-	-	0	-	-	5	0	5
-	GeneScaffold_1189	16319	Same scaffold-TXLNA	-	A	G	C	3	0	3	4	0	4	11	0	11
-	GeneScaffold_5522	16389	Same scaffold-SH3D19	-	A	T	C	0	-	-	0	-	-	7	0	7
-	GeneScaffold_6748	16449	Same scaffold-USP1	-	A	G	A	5	2	3	0	-	-	12	0	12
-	GeneScaffold_8253	16462	Same scaffold-AKIRIN1	-	A	T	G	0	-	-	7	0	7	1	0	1
-	GeneScaffold_6730	16606	Same scaffold-LAPTM5	-	A	G	A	82	35	47	55	55	0	42	42	0
-	GeneScaffold_3089	16646	Same scaffold-KIF21B	-	A	C	T	3	0	3	6	4	2	2	0	2
-	GeneScaffold_3040	16698	Same scaffold-TMEM59	-	A	G	A	11	0	11	13	4	9	22	12	10
-	GeneScaffold_1189	16722	Same scaffold-TXLNA	-	A	A	G	28	19	9	16	16	0	47	21	26
-	GeneScaffold_3287	16783	Same scaffold-CSF3R	-	A	C	A	4	0	4	5	2	3	0	-	-
-	GeneScaffold_8596	16788	Same scaffold-RCC1	-	A	G	A	6	3	3	2	0	2	11	3	8
-	GeneScaffold_9367	16895	Same scaffold-S100A14	-	A	G	A	0	-	-	0	-	-	25	13	12
-	GeneScaffold_8596	16922	Same scaffold-RCC1	-	A	C	T	3	0	3	1	1	0	3	0	3
-	Scaffold4495	16996	Same scaffold-NDUFS2	-	A	A	T	6	0	6	3	1	2	13	6	7
-	Scaffold4495	16998	Same scaffold-NDUFS2	-	A	A	T	6	0	6	3	1	2	13	6	7
-	GeneScaffold_3165	17020	Same scaffold-FAM54B	-	A	G	C	2	0	2	0	-	-	7	0	7
-	GeneScaffold_4364	17055	Same scaffold-CDC73	-	A	T	C	0	-	-	0	-	-	5	0	5
-	Scaffold36903	17110	Same scaffold-IRF2BP2	-	A	C	A	7	3	4	5	4	1	12	9	3
-	GeneScaffold_3040	17121	Same scaffold-TMEM59	-	A	G	A	9	0	9	3	0	3	15	0	15
-	GeneScaffold_9367	17214	Same scaffold-S100A14	-	A	A	G	0	-	-	0	-	-	14	5	9
-	GeneScaffold_9808	17220	Same scaffold-TMEM57	-	A	C	T	4	0	4	4	0	4	2	0	2
-	GeneScaffold_3133	17233	Same scaffold-DPH2	-	A	T	C	2	0	2	2	0	2	2	0	2
-	Scaffold68201	17241	Same scaffold-LYPLA2	-	A	A	C	5	0	5	5	0	5	3	0	3
-	GeneScaffold_3130	17351	Same scaffold-PRPF3	-	A	G	A	6	3	3	6	5	1	20	9	11
-	GeneScaffold_1189	17419	Same scaffold-TXLNA	-	A	G	A	6	3	3	5	5	0	14	9	5
-	Scaffold21555	17464	Same scaffold-FAM213B	-	A	G	T	4	0	4	1	0	1	4	0	4
-	Scaffold36903	17467	Same scaffold-IRF2BP2	-	A	T	C	17	0	17	7	0	7	33	0	33
-	GeneScaffold_1189	17536	Same scaffold-TXLNA	-	A	A	G	10	0	10	4	0	4	33	0	33
-	GeneScaffold_4364	17611	Same scaffold-CDC73	-	A	C	G	0	-	-	0	-	-	5	0	5
-	GeneScaffold_3165	17715	Same scaffold-FAM54B	-	A	T	C	2	0	2	0	-	-	5	0	5
-	GeneScaffold_6634	17745	Same scaffold-LMNA	-	A	G	A	21	10	11	18	0	18	15	0	15
-	GeneScaffold_4364	17754	Same scaffold-CDC73	-	A	G	A	1	0	1	3	0	3	10	0	10
-	GeneScaffold_4364	17916	Same scaffold-CDC73	-	A	G	A	3	1	2	1	0	1	5	0	5
-	GeneScaffold_6959	17943	Same scaffold-DLGAP3	-	A	A	G	13	0	13	8	2	6	23	7	15
-	GeneScaffold_9808	18075	Same scaffold-TMEM57	-	A	G	A	3	0	3	1	0	1	1	0	1
-	GeneScaffold_6747	18099	Same scaffold-MYSM1	-	A	G	A	4	2	2	3	0	3	9	6	3
-	GeneScaffold_5337	18119	Same scaffold-GABPB2	-	A	C	T	2	0	2	3	1	2	7	3	4
-	Scaffold36903	18191	Same scaffold-IRF2BP2	-	A	G	A	1	0	1	1	0	1	11	0	11
-	Scaffold12163	18251	Same scaffold-CDC7	-	A	G	T	6	0	6	0	-	-	10	0	10
-	Scaffold32600	18337	Same scaffold-SDC3	-	A	A	G	0	-	-	0	-	-	10	0	10
-	Scaffold32600	18347	Same scaffold-SDC3	-	A	C	G	0	-	-	0	-	-	10	0	10
-	GeneScaffold_6747	18421	Same scaffold-MYSM1	-	A	A	G	1	0	1	3	0	3	10	0	10
-	GeneScaffold_6747	18591	Same scaffold-MYSM1	-	A	A	G	6	0	6	3	2	1	14	10	4
-	Scaffold12163	18689	Same scaffold-CDC7	-	A	T	G	3	0	3	2	0	2	13	0	13
-	Scaffold60688	18692	Same scaffold-E2F2	-	A	A	G	3	0	3	2	0	2	0	-	-
-	GeneScaffold_6747	18718	Same scaffold-MYSM1	-	A	C	T	8	8	0	6	3	3	18	12	6
-	GeneScaffold_6747	18732	Same scaffold-MYSM1	-	A	C	G	7	3	4	5	2	3	17	17	0
-	Scaffold60688	18739	Same scaffold-E2F2	-	A	G	A	3	0	3	3	0	3	0	-	-
-	Scaffold21555	18745	Same scaffold-FAM213B	-	A	T	G	4	0	4	1	0	1	3	0	3
-	Scaffold12163	18748	Same scaffold-CDC7	-	A	A	G	1	0	1	0	-	-	10	0	10
-	Scaffold12163	18817	Same scaffold-CDC7	-	A	A	G	9	0	9	2	0	2	17	0	17
-	Scaffold61459	18817	Same scaffold-Q9BF80_MACEU	-	A	T	C	2	0	2	3	0	3	0	-	-
-	Scaffold32600	18903	Same scaffold-SDC3	-	A	G	A	0	-	-	0	-	-	13	0	13
-	GeneScaffold_1425	18946	Same scaffold-FMO2	-	A	A	C	0	-	-	0	-	-	32	18	14
-	Scaffold12163	18966	Same scaffold-CDC7	-	A	T	C	3	0	3	2	0	2	14	0	14
-	Scaffold32600	19031	Same scaffold-SDC3	-	A	A	G	0	-	-	0	-	-	18	0	18
-	GeneScaffold_8341	19053	Same scaffold-SFN	-	A	A	G	4	1	3	2	0	2	2	0	2
-	GeneScaffold_1425	19084	Same scaffold-FMO2	-	A	A	G	0	-	-	0	-	-	20	11	9
-	Scaffold12163	19129	Same scaffold-CDC7	-	A	G	T	0	-	-	0	-	-	11	0	11
-	GeneScaffold_1425	19131	Same scaffold-FMO2	-	A	C	T	0	-	-	0	-	-	15	5	10
-	GeneScaffold_4082	19139	Same scaffold-PPT1	-	A	C	G	23	15	8	16	11	5	16	0	16
-	GeneScaffold_4082	19195	Same scaffold-PPT1	-	A	T	A	40	21	19	32	0	32	31	0	31
-	GeneScaffold_9544	19256	Same scaffold-MMP23B	-	A	T	C	28	19	9	16	9	7	35	0	35
-	GeneScaffold_9544	19264	Same scaffold-MMP23B	-	A	A	G	31	0	31	17	0	17	36	0	36
-	GeneScaffold_3808	19313	Same scaffold-RGS13	-	A	C	T	0	-	-	4	1	3	22	7	15
-	GeneScaffold_2635	19314	Same scaffold-FANCE	-	A	G	T	9	0	9	11	0	11	29	0	29
-	GeneScaffold_3808	19369	Same scaffold-RGS13	-	A	C	T	1	0	1	1	0	1	10	0	10
-	GeneScaffold_4082	19407	Same scaffold-PPT1	-	A	G	C	53	53	0	38	18	20	50	50	0
-	GeneScaffold_3492	19413	Same scaffold-RPL5	-	A	A	G	1	0	1	2	0	2	2	0	2
-	GeneScaffold_3808	19424	Same scaffold-RGS13	-	A	A	C	0	-	-	2	0	2	8	4	4
-	GeneScaffold_6741	19431	Same scaffold-WRAP73	-	A	G	C	4	1	3	2	0	2	13	0	13
-	GeneScaffold_8420	19452	Same scaffold-MTHFR	-	A	G	C	0	-	-	0	-	-	5	0	5
-	GeneScaffold_6741	19457	Same scaffold-WRAP73	-	A	G	A	2	1	1	0	-	-	5	0	5
-	GeneScaffold_196	19458	Same scaffold-FMO1	-	A	T	G	1	0	1	0	-	-	56	0	56
-	GeneScaffold_196	19465	Same scaffold-FMO1	-	A	G	A	1	0	1	0	-	-	57	0	57
-	GeneScaffold_8420	19470	Same scaffold-MTHFR	-	A	A	G	0	-	-	0	-	-	5	0	5
-	GeneScaffold_196	19566	Same scaffold-FMO1	-	A	C	T	1	0	1	0	-	-	49	0	49
-	GeneScaffold_4082	19604	Same scaffold-PPT1	-	A	G	A	26	11	15	18	9	9	33	0	33
-	GeneScaffold_5268	19618	Same scaffold-TINAGL1	-	A	T	C	30	0	30	11	0	11	37	0	37
-	GeneScaffold_1425	19801	Same scaffold-FMO2	-	A	T	C	0	-	-	0	-	-	33	0	33
-	Scaffold60688	19808	Same scaffold-E2F2	-	A	G	C	0	-	-	3	1	2	3	0	3
-	GeneScaffold_352	19844	Same scaffold-TMEM167B	-	A	T	G	3	0	3	1	1	0	2	0	2
-	GeneScaffold_6741	19897	Same scaffold-WRAP73	-	A	C	T	2	1	1	1	0	1	3	0	3
-	GeneScaffold_5295	19926	Same scaffold-UCK2	-	A	A	G	3	0	3	1	0	1	1	0	1
-	GeneScaffold_3059	20046	Same scaffold-MEF2D	-	A	G	A	1	1	0	1	1	0	10	4	6
-	GeneScaffold_6575	20055	Same scaffold-DFFA	-	A	A	G	1	0	1	0	-	-	11	0	11
-	GeneScaffold_1425	20070	Same scaffold-FMO2	-	A	C	T	0	-	-	0	-	-	39	0	39
-	GeneScaffold_6497	20084	Same scaffold-PINK1	-	A	A	C	4	3	1	4	2	2	11	6	5
-	GeneScaffold_1425	20085	Same scaffold-FMO2	-	A	C	T	0	-	-	0	-	-	40	0	40
-	GeneScaffold_6497	20093	Same scaffold-PINK1	-	A	A	C	8	0	8	6	0	6	19	0	19
-	Scaffold12947	20107	Same scaffold-PBXIP1	-	A	T	C	1	0	1	1	0	1	4	0	4
-	GeneScaffold_8420	20280	Same scaffold-MTHFR	-	A	C	T	2	0	2	2	2	0	12	4	8
-	GeneScaffold_3046	20294	Same scaffold-PARK7	-	A	G	A	8	0	8	3	0	3	33	0	32
-	GeneScaffold_6497	20302	Same scaffold-PINK1	-	A	A	G	9	1	8	10	4	6	40	22	18
-	Scaffold32422	20373	Same scaffold-TOR1AIP2	-	A	A	G	4	1	3	4	3	1	3	0	3
-	GeneScaffold_5351	20460	Same scaffold-ILF2	-	A	C	T	6	2	4	1	1	0	7	5	2
-	GeneScaffold_6497	20460	Same scaffold-PINK1	-	A	G	A	5	0	5	5	4	1	34	22	12
-	GeneScaffold_4082	20481	Same scaffold-PPT1	-	A	C	A	16	6	10	9	3	6	25	0	25
-	GeneScaffold_8341	20483	Same scaffold-SFN	-	A	T	C	2	0	2	1	0	1	7	0	7
-	GeneScaffold_6741	20494	Same scaffold-WRAP73	-	A	G	A	9	7	2	4	0	4	9	0	9
-	GeneScaffold_5337	20503	Same scaffold-GABPB2	-	A	T	C	3	0	3	5	2	3	1	0	1
-	GeneScaffold_3059	20505	Same scaffold-MEF2D	-	A	G	A	9	4	5	6	2	4	10	6	4
-	GeneScaffold_5295	20548	Same scaffold-UCK2	-	A	C	T	3	0	3	0	-	-	4	1	3
-	GeneScaffold_6741	20564	Same scaffold-WRAP73	-	A	C	T	8	5	3	5	0	5	12	0	12
-	GeneScaffold_6458	20567	Same scaffold-RNF207	-	A	A	G	5	2	3	3	0	3	4	1	3
-	GeneScaffold_4040	20699	Same scaffold-KRI1	-	A	T	C	66	39	27	53	33	20	40	20	20
-	GeneScaffold_6741	20702	Same scaffold-WRAP73	-	A	T	C	4	0	4	3	0	3	8	0	8
-	GeneScaffold_6741	20739	Same scaffold-WRAP73	-	A	A	G	3	0	3	2	0	2	8	0	8
-	GeneScaffold_5337	20812	Same scaffold-GABPB2	-	A	C	T	11	7	4	3	3	0	10	5	5
-	GeneScaffold_6799	20926	Same scaffold-FAIM3	-	A	T	C	9	5	4	4	0	4	2	0	2
-	GeneScaffold_3411	21078	Same scaffold-NPPA	-	A	G	A	10	2	8	11	11	0	7	5	2
-	GeneScaffold_3116	21140	Same scaffold-MFAP2	-	A	T	A	1	0	1	1	0	1	6	0	6
-	GeneScaffold_5290	21147	Same scaffold-TIPRL	-	A	G	T	4	0	4	5	5	0	17	9	8
-	GeneScaffold_3561	21270	Same scaffold-ATPAF1	-	A	T	C	9	0	9	7	0	7	24	17	7
-	GeneScaffold_3228	21302	Same scaffold-MED23	-	A	C	T	25	24	1	3	1	2	78	30	48
-	GeneScaffold_7665	21352	Same scaffold-SERINC2	-	A	G	C	0	-	-	0	-	-	14	0	14
-	GeneScaffold_8420	21398	Same scaffold-MTHFR	-	A	A	G	1	0	1	1	0	1	26	0	26
-	GeneScaffold_5337	21410	Same scaffold-GABPB2	-	A	A	G	6	0	6	5	3	2	7	3	4
-	GeneScaffold_2495	21515	Same scaffold-IL10RA	-	A	G	A	3	0	3	3	1	2	0	-	-
-	GeneScaffold_8420	21519	Same scaffold-MTHFR	-	A	T	C	0	-	-	1	1	0	27	15	12
-	GeneScaffold_8420	21589	Same scaffold-MTHFR	-	A	A	G	0	-	-	2	0	2	28	0	28
-	GeneScaffold_7983	21606	Same scaffold-LRRC8C	-	A	C	T	8	5	3	11	6	5	2	0	2
-	GeneScaffold_7665	21608	Same scaffold-SERINC2	-	A	C	T	0	-	-	0	-	-	5	0	5
-	GeneScaffold_7665	21738	Same scaffold-SERINC2	-	A	T	C	0	-	-	0	-	-	18	0	18
-	GeneScaffold_3411	21750	Same scaffold-NPPA	-	A	C	G	3	0	3	1	1	0	8	2	6
-	GeneScaffold_3116	21770	Same scaffold-MFAP2	-	A	A	G	6	2	4	1	0	1	5	0	5
-	GeneScaffold_7665	21780	Same scaffold-SERINC2	-	A	C	T	0	-	-	0	-	-	13	0	13
-	GeneScaffold_8420	21815	Same scaffold-MTHFR	-	A	C	G	4	0	4	7	7	0	31	18	13
-	GeneScaffold_3411	21924	Same scaffold-NPPA	-	A	C	T	4	1	3	5	5	0	6	2	4
-	GeneScaffold_7665	21983	Same scaffold-SERINC2	-	A	C	A	0	-	-	0	-	-	11	0	11
-	GeneScaffold_8866	22050	Same scaffold-KIRREL	-	A	C	T	0	-	-	0	-	-	6	1	5
-	GeneScaffold_3059	22095	Same scaffold-MEF2D	-	A	A	G	5	5	0	4	1	3	4	1	3
-	GeneScaffold_6714	22143	Same scaffold-PPAP2B	-	A	C	T	0	-	-	0	-	-	24	12	12
-	GeneScaffold_6897	22273	Same scaffold-NUAK2	-	A	C	A	2	0	2	2	0	2	1	0	1
-	GeneScaffold_6714	22332	Same scaffold-PPAP2B	-	A	A	G	2	1	1	1	1	0	22	12	10
-	GeneScaffold_8420	22366	Same scaffold-MTHFR	-	A	T	C	0	-	-	0	-	-	17	9	8
-	GeneScaffold_3060	22600	Same scaffold-EXOSC10	-	A	T	C	5	0	5	10	10	0	12	6	6
-	GeneScaffold_3060	22710	Same scaffold-EXOSC10	-	A	G	A	20	4	16	17	17	0	33	15	18
-	GeneScaffold_6799	22784	Same scaffold-FAIM3	-	A	C	T	4	0	4	2	0	2	0	-	-
-	GeneScaffold_7983	22784	Same scaffold-LRRC8C	-	A	T	C	6	4	2	6	3	3	5	0	5
-	GeneScaffold_3116	22860	Same scaffold-MFAP2	-	A	C	T	4	0	4	5	0	5	3	0	3
-	GeneScaffold_7983	22867	Same scaffold-LRRC8C	-	A	T	A	11	6	5	14	6	8	3	0	3
-	GeneScaffold_3060	22910	Same scaffold-EXOSC10	-	A	A	G	12	6	6	13	13	0	19	19	0
-	GeneScaffold_3060	22953	Same scaffold-EXOSC10	-	A	T	C	4	0	4	4	4	0	8	6	2
-	GeneScaffold_4334	22971	Same scaffold-PRPF38B	-	A	C	T	6	0	6	4	1	3	6	0	6
-	GeneScaffold_4810	23032	Same scaffold-RTCA	-	A	T	C	2	2	0	1	0	1	7	1	6
-	GeneScaffold_4334	23057	Same scaffold-PRPF38B	-	A	G	A	5	0	5	6	0	6	7	0	7
-	GeneScaffold_4365	23072	Same scaffold-TIMM17A	-	A	C	T	9	0	9	3	0	3	24	0	24
-	GeneScaffold_7983	23181	Same scaffold-LRRC8C	-	A	T	C	7	4	3	9	5	4	6	0	6
-	GeneScaffold_6897	23236	Same scaffold-NUAK2	-	A	A	G	10	6	4	7	3	4	7	0	7
-	GeneScaffold_4640	23260	Same scaffold-RASSF5	-	A	C	T	15	9	6	8	8	0	5	5	0
-	GeneScaffold_7983	23274	Same scaffold-LRRC8C	-	A	A	G	8	2	6	3	3	0	3	0	3
-	GeneScaffold_142	23328	Same scaffold-FMO3	-	A	A	C	0	-	-	0	-	-	27	0	27
-	GeneScaffold_6897	23345	Same scaffold-NUAK2	-	A	G	A	19	14	5	12	4	8	15	15	0
-	GeneScaffold_7983	23354	Same scaffold-LRRC8C	-	A	T	C	9	5	4	4	3	1	7	0	7
-	GeneScaffold_7983	23404	Same scaffold-LRRC8C	-	A	C	T	11	10	1	13	11	2	12	0	12
-	GeneScaffold_7983	23437	Same scaffold-LRRC8C	-	A	A	G	9	9	0	11	10	1	10	0	10
-	GeneScaffold_7983	23466	Same scaffold-LRRC8C	-	A	C	T	8	8	0	11	9	2	9	0	9
-	GeneScaffold_717	23574	Same scaffold-GCLM	-	A	C	T	2	0	2	3	0	3	0	-	-
-	GeneScaffold_7983	23664	Same scaffold-LRRC8C	-	A	A	G	10	5	5	5	1	4	6	0	6
-	GeneScaffold_717	23732	Same scaffold-GCLM	-	A	G	A	2	1	1	3	0	3	1	0	1
-	GeneScaffold_9721	23841	Same scaffold-RCSD1	-	A	G	C	7	7	0	6	0	6	4	4	0
-	GeneScaffold_717	23850	Same scaffold-GCLM	-	A	A	G	5	0	5	5	0	5	3	0	3
-	GeneScaffold_3118	23906	Same scaffold-UAP1	-	A	T	C	2	0	2	2	0	2	28	0	28
-	GeneScaffold_3068	24059	Same scaffold-MFN2	-	A	G	A	22	0	22	17	16	1	24	11	13
-	GeneScaffold_717	24163	Same scaffold-GCLM	-	A	C	T	8	4	4	11	0	11	7	0	7
-	GeneScaffold_522	24235	Same scaffold-SZRD1	-	A	A	G	19	12	7	16	4	12	31	0	31
-	GeneScaffold_324	24363	Same scaffold-KPNA6	-	A	A	G	3	0	3	3	0	3	3	2	1
-	GeneScaffold_5289	24409	Same scaffold-NME7	-	A	G	C	1	1	0	0	-	-	23	13	10
-	Scaffold14058	24412	Same scaffold-BLZF1	-	A	G	C	4	0	4	3	1	2	4	2	2
-	GeneScaffold_4365	24441	Same scaffold-TIMM17A	-	A	G	A	2	0	2	1	0	1	6	0	6
-	Scaffold16672	24562	Same scaffold-TOR1AIP1	-	A	C	G	6	3	3	3	2	1	8	0	8
-	GeneScaffold_3068	24828	Same scaffold-MFN2	-	A	G	T	5	0	5	8	8	0	25	9	16
-	GeneScaffold_3068	24864	Same scaffold-MFN2	-	A	A	G	6	0	6	7	7	0	25	12	13
-	GeneScaffold_522	24965	Same scaffold-SZRD1	-	A	C	G	7	0	7	9	0	9	10	0	10
-	Scaffold16672	24968	Same scaffold-TOR1AIP1	-	A	G	A	10	6	4	6	4	2	14	0	14
-	GeneScaffold_8012	25010	Same scaffold-TARS2	-	A	C	T	4	2	2	0	-	-	11	6	5
-	GeneScaffold_3068	25111	Same scaffold-MFN2	-	A	A	G	6	0	6	27	27	0	40	28	12
-	Scaffold16672	25253	Same scaffold-TOR1AIP1	-	A	T	C	2	2	0	1	1	0	5	0	5
-	GeneScaffold_25	25284	Same scaffold-CASP10	-	A	T	A	18	10	8	11	11	0	7	7	0
-	GeneScaffold_4046	25343	Same scaffold-SESN2	-	A	T	C	6	0	6	2	0	2	25	0	25
-	GeneScaffold_3041	25346	Same scaffold-TCEANC2	-	A	G	A	6	0	6	5	0	5	9	0	9
-	GeneScaffold_4046	25366	Same scaffold-SESN2	-	A	T	C	6	0	6	2	0	2	29	0	29
-	GeneScaffold_3068	25431	Same scaffold-MFN2	-	A	G	A	19	0	19	20	20	0	31	18	13
-	GeneScaffold_522	25452	Same scaffold-SZRD1	-	A	T	C	6	6	0	7	4	3	16	0	16
-	Scaffold16672	25648	Same scaffold-TOR1AIP1	-	A	C	T	2	2	0	2	2	0	10	0	10
-	GeneScaffold_3068	25689	Same scaffold-MFN2	-	A	T	C	17	0	17	39	39	0	62	40	22
-	GeneScaffold_3068	25704	Same scaffold-MFN2	-	A	C	T	11	0	11	33	33	0	56	37	19
-	GeneScaffold_4336	25707	Same scaffold-TSPAN2	-	A	A	G	6	0	6	3	0	3	3	0	3
-	GeneScaffold_9577	25725	Same scaffold-MAP1LC3C	-	A	T	C	0	-	-	0	-	-	7	0	7
-	GeneScaffold_3117	25745	Same scaffold-KDM5B	-	A	G	A	4	1	3	2	1	1	10	0	10
-	GeneScaffold_717	25786	Same scaffold-GCLM	-	A	G	A	4	2	2	4	0	4	1	0	1
-	GeneScaffold_3117	25820	Same scaffold-KDM5B	-	A	A	G	2	0	2	1	0	1	6	0	6
-	GeneScaffold_3068	25824	Same scaffold-MFN2	-	A	A	G	10	0	10	12	0	12	40	0	40
-	GeneScaffold_8760	25864	Same scaffold-ACBD3	-	A	A	G	11	0	11	6	4	2	18	0	18
-	GeneScaffold_8429	25872	Same scaffold-ZMYND12	-	A	T	G	5	3	2	3	0	3	10	6	4
-	GeneScaffold_3068	25876	Same scaffold-MFN2	-	A	C	G	2	0	2	2	0	2	14	0	14
-	GeneScaffold_3144	25897	Same scaffold-UQCRH	-	A	A	C	21	16	5	26	26	0	19	13	6
-	GeneScaffold_3039	25898	Same scaffold-FAM20B	-	A	A	G	11	5	6	5	1	4	11	0	11
-	GeneScaffold_522	25915	Same scaffold-SZRD1	-	A	G	C	4	0	4	5	0	5	13	0	13
-	GeneScaffold_2850	25957	Same scaffold-UCN2	-	A	G	A	0	-	-	0	-	-	5	0	5
-	GeneScaffold_6240	25989	Same scaffold-PPM1J	-	A	G	C	3	0	3	1	0	1	5	2	3
-	GeneScaffold_4336	26029	Same scaffold-TSPAN2	-	A	T	G	12	4	8	6	2	4	5	5	0
-	GeneScaffold_5368	26128	Same scaffold-ITPKB	-	A	C	T	31	19	12	22	15	7	29	0	29
-	GeneScaffold_717	26145	Same scaffold-GCLM	-	A	C	T	13	8	5	16	0	16	6	0	6
-	GeneScaffold_9795	26218	Same scaffold-ZYG11A	-	A	C	T	6	2	4	2	0	2	9	5	4
-	GeneScaffold_717	26301	Same scaffold-GCLM	-	A	T	G	19	10	9	20	0	20	28	0	28
-	GeneScaffold_5368	26379	Same scaffold-ITPKB	-	A	T	C	18	16	2	17	12	5	20	0	20
-	GeneScaffold_6841	26404	Same scaffold-VPS72	-	A	C	T	1	0	1	3	0	3	3	1	2
-	GeneScaffold_7949	26639	Same scaffold-ZNF692	-	A	C	A	3	0	3	1	1	0	3	0	3
-	GeneScaffold_6987	26650	Same scaffold-ERMAP	-	A	G	C	2	0	2	7	0	7	25	0	25
-	GeneScaffold_2031	26704	Same scaffold-ZNF296	-	A	G	A	8	0	8	1	1	0	1	0	1
-	GeneScaffold_5322	26714	Same scaffold-ZNF687	-	A	G	T	24	24	0	21	12	9	20	10	10
-	GeneScaffold_5368	26719	Same scaffold-ITPKB	-	A	C	A	17	7	10	13	6	7	11	0	11
-	GeneScaffold_6741	26731	Same scaffold-WRAP73	-	A	G	A	8	0	8	6	0	6	21	0	21
-	GeneScaffold_6741	26827	Same scaffold-WRAP73	-	A	T	C	7	0	7	4	0	4	32	0	32
-	GeneScaffold_6741	26903	Same scaffold-WRAP73	-	A	T	G	3	0	3	2	0	2	13	0	13
-	GeneScaffold_8760	26904	Same scaffold-ACBD3	-	A	T	A	4	0	4	1	0	1	5	0	5
-	GeneScaffold_3062	26935	Same scaffold-MAD2L2	-	A	A	G	44	19	25	28	18	10	53	53	0
-	GeneScaffold_6459	26971	Same scaffold-CHD5	-	A	C	T	10	0	10	3	2	1	1	0	1
-	GeneScaffold_5368	27038	Same scaffold-ITPKB	-	A	A	G	15	0	15	10	0	10	12	0	12
-	GeneScaffold_3062	27090	Same scaffold-MAD2L2	-	A	T	C	25	14	11	17	8	9	35	35	0
-	GeneScaffold_1469	27113	Same scaffold-SH3GLB1	-	A	G	C	3	0	3	5	2	3	1	1	0
-	GeneScaffold_6741	27254	Same scaffold-WRAP73	-	A	A	G	3	0	3	0	-	-	28	0	28
-	GeneScaffold_6377	27257	Same scaffold-C1orf27	-	A	C	T	17	6	11	12	12	0	20	10	10
-	GeneScaffold_1176	27269	Same scaffold-SMAP2	-	A	T	G	11	5	6	6	0	6	2	0	2
-	GeneScaffold_6741	27290	Same scaffold-WRAP73	-	A	A	G	5	0	5	7	0	7	30	0	30
-	GeneScaffold_3062	27475	Same scaffold-MAD2L2	-	A	A	G	9	6	3	2	0	2	19	13	6
-	GeneScaffold_3124	27504	Same scaffold-CDK18	-	A	C	T	0	-	-	0	-	-	8	0	8
-	GeneScaffold_9774	27543	Same scaffold-SYT11	-	A	G	C	3	0	3	3	0	3	3	0	3
-	GeneScaffold_6459	27712	Same scaffold-CHD5	-	A	A	G	9	9	0	11	3	8	1	1	0
-	GeneScaffold_6732	27828	Same scaffold-PEF1	-	A	C	G	5	0	5	7	4	3	5	0	5
-	GeneScaffold_5368	27954	Same scaffold-ITPKB	-	A	T	C	1	0	1	1	0	1	4	0	4
-	GeneScaffold_10018	27993	Same scaffold-IL11RA	-	A	A	G	0	-	-	0	-	-	23	0	23
-	GeneScaffold_5364	28120	Same scaffold-SRP9	-	A	T	C	0	-	-	0	-	-	7	0	7
-	GeneScaffold_5368	28156	Same scaffold-ITPKB	-	A	C	T	5	4	1	6	6	0	6	0	6
-	GeneScaffold_10018	28161	Same scaffold-IL11RA	-	A	C	T	0	-	-	0	-	-	14	0	14
-	GeneScaffold_3124	28429	Same scaffold-CDK18	-	A	G	A	0	-	-	0	-	-	25	0	25
-	GeneScaffold_1469	28639	Same scaffold-SH3GLB1	-	A	T	C	2	0	2	3	0	3	1	0	1
-	GeneScaffold_6711	28904	Same scaffold-DHCR24	-	A	C	A	1	0	1	0	-	-	4	0	4
-	GeneScaffold_1527	29011	Same scaffold-YBX1	-	A	G	T	7	0	7	5	0	5	7	1	6
-	GeneScaffold_1527	29013	Same scaffold-YBX1	-	A	A	T	5	0	5	3	0	3	5	1	4
-	GeneScaffold_8989	29023	Same scaffold-YRDC	-	A	A	G	0	-	-	0	-	-	9	1	8
-	GeneScaffold_8760	29107	Same scaffold-ACBD3	-	A	C	G	1	0	1	1	0	1	3	0	3
-	GeneScaffold_9795	29412	Same scaffold-ZYG11A	-	A	G	A	5	3	2	4	0	4	15	12	3
-	Scaffold5738	29413	Same scaffold-HIST2H3D	-	A	T	A	16	0	16	12	0	12	21	0	21
-	GeneScaffold_9795	29506	Same scaffold-ZYG11A	-	A	A	G	6	5	1	3	0	3	15	8	7
-	GeneScaffold_5325	29519	Same scaffold-FAM63A	-	A	A	G	2	0	2	4	0	4	7	0	7
-	GeneScaffold_8271	29614	Same scaffold-PDZK1	-	A	G	C	3	2	1	0	-	-	10	4	6
-	GeneScaffold_5321	29668	Same scaffold-TUFT1	-	A	G	C	0	-	-	0	-	-	7	0	7
-	GeneScaffold_566	29750	Same scaffold-ZC3H11A	-	A	G	A	2	0	2	3	2	1	4	0	4
-	GeneScaffold_5325	29860	Same scaffold-FAM63A	-	A	C	T	2	0	2	2	0	2	6	0	6
-	GeneScaffold_2850	29873	Same scaffold-UCN2	-	A	C	G	4	1	3	2	0	2	6	0	6
-	GeneScaffold_5325	29978	Same scaffold-FAM63A	-	A	T	C	9	0	9	7	0	7	13	1	12
-	GeneScaffold_5321	30088	Same scaffold-TUFT1	-	A	A	G	1	0	1	2	0	2	3	0	3
-	GeneScaffold_566	30122	Same scaffold-ZC3H11A	-	A	A	G	8	0	8	4	2	2	15	0	15
-	GeneScaffold_1527	30133	Same scaffold-YBX1	-	A	A	G	0	-	-	4	1	3	4	1	3
-	Scaffold5738	30255	Same scaffold-HIST2H3D	-	A	T	G	10	0	10	4	3	1	3	2	1
-	GeneScaffold_566	30289	Same scaffold-ZC3H11A	-	A	A	T	6	4	2	2	1	1	7	4	3
-	GeneScaffold_3064	30350	Same scaffold-TRMT1L	-	A	T	C	5	0	5	3	3	0	17	17	0
-	GeneScaffold_566	30465	Same scaffold-ZC3H11A	-	A	G	C	8	0	8	8	6	2	18	0	18
-	GeneScaffold_8271	30566	Same scaffold-PDZK1	-	A	T	G	4	0	4	2	0	2	20	0	20
-	GeneScaffold_3144	30593	Same scaffold-UQCRH	-	A	A	G	4	0	4	3	1	2	6	0	6
-	GeneScaffold_3144	30594	Same scaffold-UQCRH	-	A	G	C	3	0	3	2	1	1	4	0	4
-	GeneScaffold_8271	30602	Same scaffold-PDZK1	-	A	C	A	1	0	1	0	-	-	4	0	4
-	GeneScaffold_9233	30694	Same scaffold-PEAR1	-	A	G	C	2	0	2	1	0	1	22	0	22
-	GeneScaffold_6549	30808	Same scaffold-TIE1	-	A	C	A	1	0	1	0	-	-	30	0	30
-	GeneScaffold_8341	30853	Same scaffold-SFN	-	A	T	C	7	0	7	1	0	1	11	0	11
-	GeneScaffold_566	30909	Same scaffold-ZC3H11A	-	A	A	T	27	0	27	24	12	12	38	0	38
-	Scaffold5738	30988	Same scaffold-HIST2H3D	-	A	A	G	27	20	7	23	14	9	6	1	5
-	GeneScaffold_8341	31001	Same scaffold-SFN	-	A	G	A	1	0	1	1	0	1	4	0	4
-	GeneScaffold_8164	31263	Same scaffold-MINOS1	-	A	G	T	4	0	4	3	0	3	5	0	5
-	GeneScaffold_566	31272	Same scaffold-ZC3H11A	-	A	C	T	0	-	-	1	1	0	6	0	6
-	GeneScaffold_566	31275	Same scaffold-ZC3H11A	-	A	G	A	0	-	-	1	1	0	6	0	6
-	GeneScaffold_7154	31356	Same scaffold-CNST	-	A	A	G	0	-	-	2	0	2	7	0	7
-	GeneScaffold_3144	31391	Same scaffold-UQCRH	-	A	G	T	24	13	11	23	11	12	36	36	0
-	GeneScaffold_9774	31551	Same scaffold-SYT11	-	A	C	T	2	1	1	0	-	-	4	0	4
-	Scaffold5738	31785	Same scaffold-HIST2H3D	-	A	G	A	2	0	2	2	0	2	1	0	1
-	GeneScaffold_5320	31852	Same scaffold-PRUNE	-	A	C	A	9	9	0	6	0	6	6	6	0
-	GeneScaffold_383	31864	Same scaffold-OTC	-	A	A	C	0	-	-	0	-	-	14	5	9
-	GeneScaffold_3579	31916	Same scaffold-C4BPB	-	A	T	G	0	-	-	0	-	-	7	0	7
-	GeneScaffold_3579	32036	Same scaffold-C4BPB	-	A	A	G	0	-	-	0	-	-	6	0	6
-	GeneScaffold_3579	32131	Same scaffold-C4BPB	-	A	G	A	0	-	-	0	-	-	12	0	12
-	GeneScaffold_3495	32145	Same scaffold-CTBS	-	A	T	C	4	4	0	5	0	5	13	7	6
-	GeneScaffold_6889	32169	Same scaffold-CD5L	-	A	T	C	4	3	1	4	0	4	1	0	1
-	GeneScaffold_6638	32260	Same scaffold-UBQLN4	-	A	A	C	1	0	1	1	0	1	4	0	4
-	GeneScaffold_3495	32322	Same scaffold-CTBS	-	A	G	A	11	11	0	13	7	6	25	15	10
-	GeneScaffold_3495	32532	Same scaffold-CTBS	-	A	G	A	6	6	0	2	2	0	30	13	17
-	GeneScaffold_3495	32541	Same scaffold-CTBS	-	A	T	C	6	6	0	2	2	0	28	13	15
-	GeneScaffold_4516	32942	Same scaffold-KCNK1	-	A	A	G	15	11	4	14	0	14	3	0	3
-	GeneScaffold_3097	33146	Same scaffold-RRAGC	-	A	T	C	7	0	7	4	2	2	6	5	1
-	GeneScaffold_3078	33797	Same scaffold-TROVE2	-	A	A	G	3	0	3	2	1	1	1	0	1
-	GeneScaffold_1189	33802	Same scaffold-TXLNA	-	A	A	G	7	4	3	2	2	0	19	7	12
-	GeneScaffold_1189	33863	Same scaffold-TXLNA	-	A	G	A	9	5	4	3	3	0	34	11	23
-	GeneScaffold_1189	34248	Same scaffold-TXLNA	-	A	A	G	9	6	3	7	7	0	20	11	9
-	GeneScaffold_7682	34410	Same scaffold-STRIP1	-	A	T	G	17	0	17	5	1	4	25	0	25
-	GeneScaffold_3577	34533	Same scaffold-BATF3	-	A	G	A	2	0	2	1	0	1	5	0	5
-	GeneScaffold_3715	34854	Same scaffold-PSD4	-	A	T	C	28	0	28	12	0	12	18	0	18
-	GeneScaffold_8760	34920	Same scaffold-ACBD3	-	A	A	G	2	0	2	1	0	1	4	0	4
-	GeneScaffold_1404	34984	Same scaffold-PHGDH	-	A	G	T	1	0	1	0	-	-	15	0	15
-	GeneScaffold_5382	35215	Same scaffold-SOX13	-	A	T	G	2	0	2	0	-	-	4	0	4
-	GeneScaffold_110	35332	Same scaffold-COX10	-	A	A	T	4	0	4	2	0	2	8	0	8
-	GeneScaffold_3172	35459	Same scaffold-PROX1	-	A	C	A	0	-	-	0	-	-	17	9	8
-	GeneScaffold_3152	35662	Same scaffold-VAMP4	-	A	T	G	3	1	2	3	0	3	1	0	1
-	GeneScaffold_9433	35867	Same scaffold-SRP72	-	A	G	A	2	0	2	0	-	-	6	1	5
-	GeneScaffold_5279	35893	Same scaffold-CTTNBP2NL	-	A	T	C	0	-	-	0	-	-	5	0	5
-	GeneScaffold_4025	36000	Same scaffold-UBXN11	-	A	G	A	2	1	1	3	0	3	3	0	3
-	GeneScaffold_3133	36294	Same scaffold-DPH2	-	A	G	A	3	0	3	4	0	4	5	0	5
-	GeneScaffold_3133	36295	Same scaffold-DPH2	-	A	T	G	2	0	2	2	0	2	5	0	5
-	Scaffold18768	36350	Same scaffold-BEND5	-	A	T	C	6	0	6	1	0	1	6	0	6
-	GeneScaffold_4025	36501	Same scaffold-UBXN11	-	A	A	G	67	35	32	47	47	0	48	25	23
-	GeneScaffold_8141	36515	Same scaffold-MAB21L3	-	A	A	G	0	-	-	0	-	-	5	0	5
-	GeneScaffold_9521	36647	Same scaffold-DDI2	-	A	G	A	5	0	5	3	0	3	12	0	12
-	GeneScaffold_8617	36701	Same scaffold-FAM73A	-	A	C	A	5	0	5	2	0	2	5	0	5
-	GeneScaffold_4025	36753	Same scaffold-UBXN11	-	A	G	A	96	52	44	87	87	0	67	67	0
-	Scaffold4543	36984	Same scaffold-DYRK3	-	A	A	G	2	0	2	7	0	7	0	-	-
-	GeneScaffold_4025	37052	Same scaffold-UBXN11	-	A	G	C	8	4	4	4	4	0	6	4	2
-	GeneScaffold_6720	37151	Same scaffold-SEPN1	-	A	C	G	3	0	3	0	-	-	16	0	16
-	GeneScaffold_6755	37305	Same scaffold-FAM102B	-	A	A	G	11	0	11	18	0	18	1	0	1
-	GeneScaffold_3131	37464	Same scaffold-LEPRE1	-	A	T	C	2	0	2	1	0	1	9	0	9
-	GeneScaffold_6720	37516	Same scaffold-SEPN1	-	A	T	C	2	0	2	0	-	-	10	0	10
-	GeneScaffold_3062	37763	Same scaffold-MAD2L2	-	A	C	T	13	8	5	13	13	0	27	14	13
-	GeneScaffold_3062	37882	Same scaffold-MAD2L2	-	A	A	C	21	13	8	23	23	0	25	14	11
-	GeneScaffold_6755	37922	Same scaffold-FAM102B	-	A	C	T	22	0	22	28	19	9	9	0	9
-	GeneScaffold_3062	37925	Same scaffold-MAD2L2	-	A	G	A	20	12	8	23	23	0	27	12	15
-	GeneScaffold_3196	37972	Same scaffold-DDX59	-	A	C	T	5	0	5	2	0	2	0	-	-
-	GeneScaffold_3196	37973	Same scaffold-DDX59	-	A	C	T	5	0	5	2	0	2	0	-	-
-	GeneScaffold_3196	38117	Same scaffold-DDX59	-	A	A	G	2	0	2	2	0	2	1	0	1
-	GeneScaffold_3122	38179	Same scaffold-RBBP5	-	A	G	T	2	0	2	1	0	1	3	1	2
-	GeneScaffold_4497	38380	Same scaffold-KCNH3	-	A	A	G	0	-	-	1	0	1	7	0	7
-	GeneScaffold_3172	38479	Same scaffold-PROX1	-	A	G	A	0	-	-	0	-	-	48	0	48
-	GeneScaffold_5338	38687	Same scaffold-IKBKE	-	A	T	C	3	0	3	1	0	1	1	0	1
-	GeneScaffold_6755	38703	Same scaffold-FAM102B	-	A	G	A	4	0	4	3	2	1	2	0	2
-	GeneScaffold_1968	38967	Same scaffold-PDGFRL	-	A	G	A	10	8	2	3	0	3	22	0	22
-	GeneScaffold_5338	38986	Same scaffold-IKBKE	-	A	C	T	24	9	15	10	2	8	21	0	21
-	GeneScaffold_5309	39927	Same scaffold-PRCC	-	A	A	G	7	1	6	5	3	2	0	-	-
-	GeneScaffold_5309	40196	Same scaffold-PRCC	-	A	C	T	9	3	6	4	3	1	0	-	-
-	GeneScaffold_6755	40441	Same scaffold-FAM102B	-	A	G	A	25	0	25	28	18	10	21	0	21
-	GeneScaffold_4348	40537	Same scaffold-CD101	-	A	A	G	13	5	8	5	3	2	1	0	1
-	GeneScaffold_6861	40572	Same scaffold-HIPK1	-	A	G	C	3	0	3	3	0	3	0	-	-
-	GeneScaffold_6352	40609	Same scaffold-TRMT13	-	A	G	A	6	0	6	5	5	0	25	10	15
-	GeneScaffold_6755	40618	Same scaffold-FAM102B	-	A	T	C	4	0	4	9	0	9	6	0	6
-	GeneScaffold_3163	40689	Same scaffold-RCOR3	-	A	G	A	1	1	0	2	2	0	6	0	6
-	GeneScaffold_3097	40696	Same scaffold-RRAGC	-	A	G	A	4	0	4	1	1	0	12	3	9
-	GeneScaffold_6352	40741	Same scaffold-TRMT13	-	A	A	G	0	-	-	1	0	1	8	0	8
-	GeneScaffold_6352	40752	Same scaffold-TRMT13	-	A	C	G	0	-	-	0	-	-	6	0	6
-	GeneScaffold_10110	40877	Same scaffold-ZNF683	-	A	C	T	9	0	9	2	2	0	1	0	1
-	GeneScaffold_3168	41166	Same scaffold-RPS6KA1	-	A	C	T	38	15	23	25	10	15	25	15	10
-	GeneScaffold_3168	41306	Same scaffold-RPS6KA1	-	A	A	G	25	14	11	21	14	7	21	11	10
-	GeneScaffold_6755	41307	Same scaffold-FAM102B	-	A	G	A	29	15	14	33	22	11	40	0	40
-	GeneScaffold_3168	41316	Same scaffold-RPS6KA1	-	A	A	G	30	16	14	22	16	6	22	11	11
-	GeneScaffold_3163	41330	Same scaffold-RCOR3	-	A	A	C	1	0	1	1	0	1	8	0	8
-	GeneScaffold_3168	41422	Same scaffold-RPS6KA1	-	A	C	T	14	7	7	18	5	13	8	2	6
-	GeneScaffold_6755	41511	Same scaffold-FAM102B	-	A	T	A	12	12	0	12	0	12	10	10	0
-	GeneScaffold_3167	41537	Same scaffold-NEK2	-	A	T	C	0	-	-	0	-	-	5	0	5
-	GeneScaffold_3168	41538	Same scaffold-RPS6KA1	-	A	T	C	10	2	8	11	3	8	4	1	3
-	GeneScaffold_1189	41662	Same scaffold-TXLNA	-	A	T	C	3	1	2	2	2	0	9	5	4
-	GeneScaffold_6861	41690	Same scaffold-HIPK1	-	A	T	A	18	9	9	15	0	15	12	3	9
-	GeneScaffold_6748	41731	Same scaffold-USP1	-	A	G	A	0	-	-	2	0	2	3	0	3
-	GeneScaffold_1189	42088	Same scaffold-TXLNA	-	A	T	G	3	0	3	1	0	1	7	0	7
-	GeneScaffold_3168	42139	Same scaffold-RPS6KA1	-	A	A	G	8	5	3	5	1	4	3	2	1
-	GeneScaffold_5309	42151	Same scaffold-PRCC	-	A	C	A	3	0	3	3	0	3	0	-	-
-	GeneScaffold_1189	42169	Same scaffold-TXLNA	-	A	A	G	3	2	1	1	1	0	9	4	5
-	GeneScaffold_6766	42382	Same scaffold-VCAM1	-	A	C	T	0	-	-	0	-	-	32	0	32
-	GeneScaffold_5252	42425	Same scaffold-EPHA2	-	A	C	T	0	-	-	0	-	-	23	0	23
-	GeneScaffold_1189	42453	Same scaffold-TXLNA	-	A	T	C	5	3	2	1	1	0	10	6	4
-	GeneScaffold_3453	42473	Same scaffold-KHDRBS1	-	A	A	G	3	0	3	2	0	2	10	0	10
-	GeneScaffold_5252	42508	Same scaffold-EPHA2	-	A	C	A	0	-	-	0	-	-	17	0	17
-	GeneScaffold_3168	42559	Same scaffold-RPS6KA1	-	A	C	T	9	6	3	5	3	2	3	2	1
-	GeneScaffold_3453	42562	Same scaffold-KHDRBS1	-	A	A	T	3	1	2	3	2	1	11	7	4
-	GeneScaffold_3453	42563	Same scaffold-KHDRBS1	-	A	T	A	5	3	2	3	2	1	11	4	7
-	GeneScaffold_6766	42566	Same scaffold-VCAM1	-	A	C	T	0	-	-	0	-	-	7	0	7
-	GeneScaffold_6161	42620	Same scaffold-ZCCHC11	-	A	A	C	3	0	3	8	0	8	1	0	1
-	GeneScaffold_6766	42630	Same scaffold-VCAM1	-	A	T	C	0	-	-	0	-	-	5	0	5
-	GeneScaffold_4530	42771	Same scaffold-NPL	-	A	G	C	2	0	2	1	0	1	13	0	13
-	GeneScaffold_5673	42829	Same scaffold-HCK	-	A	T	C	51	0	51	31	0	31	14	0	14
-	GeneScaffold_4530	42964	Same scaffold-NPL	-	A	C	A	2	0	2	1	0	1	9	0	9
-	GeneScaffold_3168	43033	Same scaffold-RPS6KA1	-	A	A	T	6	5	1	6	5	1	10	5	5
-	GeneScaffold_3168	43048	Same scaffold-RPS6KA1	-	A	A	T	5	4	1	5	4	1	7	3	4
-	GeneScaffold_5356	43080	Same scaffold-SLC27A3	-	A	T	C	9	5	4	5	3	2	30	18	12
-	GeneScaffold_3168	43119	Same scaffold-RPS6KA1	-	A	A	G	11	4	7	9	4	5	11	3	8
-	GeneScaffold_5291	43254	Same scaffold-POGK	-	A	T	C	3	0	3	2	0	2	6	0	6
-	GeneScaffold_1189	43408	Same scaffold-TXLNA	-	A	G	T	13	5	8	7	7	0	9	3	6
-	GeneScaffold_4345	43424	Same scaffold-NOTCH2	-	A	C	A	11	0	11	6	0	6	7	0	7
-	GeneScaffold_5309	43685	Same scaffold-PRCC	-	A	C	T	2	0	2	3	0	3	0	-	-
-	GeneScaffold_1189	43769	Same scaffold-TXLNA	-	A	C	T	12	5	7	8	8	0	7	4	3
-	GeneScaffold_8596	43957	Same scaffold-RCC1	-	A	A	G	5	2	3	5	0	5	10	6	4
-	GeneScaffold_5309	44016	Same scaffold-PRCC	-	A	A	C	4	0	4	3	0	3	1	0	1
-	GeneScaffold_6352	44081	Same scaffold-TRMT13	-	A	T	C	0	-	-	1	0	1	6	0	6
-	GeneScaffold_6766	44172	Same scaffold-VCAM1	-	A	C	G	0	-	-	0	-	-	6	0	6
-	GeneScaffold_6729	44190	Same scaffold-DHRS3	-	A	G	C	0	-	-	1	0	1	11	0	11
-	GeneScaffold_1189	44222	Same scaffold-TXLNA	-	A	T	C	0	-	-	0	-	-	5	0	5
-	GeneScaffold_1331	44225	Same scaffold-SLC9A1	-	A	C	G	7	0	7	10	0	10	5	0	5
-	GeneScaffold_1189	44247	Same scaffold-TXLNA	-	A	T	C	2	0	2	0	-	-	6	0	6
-	GeneScaffold_719	44354	Same scaffold-RRP15	-	A	A	G	2	0	2	0	-	-	5	0	5
-	GeneScaffold_8142	44381	Same scaffold-VANGL1	-	A	G	A	0	-	-	0	-	-	5	0	5
-	GeneScaffold_1189	44732	Same scaffold-TXLNA	-	A	T	C	6	2	4	0	-	-	8	4	4
-	GeneScaffold_9732	44835	Same scaffold-FOXJ3	-	A	T	C	9	5	4	3	2	1	8	0	8
-	GeneScaffold_4344	44878	Same scaffold-PTGFRN	-	A	C	T	1	1	0	1	1	0	14	6	8
-	GeneScaffold_9554	45013	Same scaffold-OR11L1	-	A	T	A	2	0	2	2	0	2	1	0	1
-	GeneScaffold_7761	45289	Same scaffold-UBE2Q1	-	A	A	G	17	17	0	9	3	6	20	8	12
-	GeneScaffold_5291	45401	Same scaffold-POGK	-	A	T	C	3	2	1	3	0	3	7	5	2
-	GeneScaffold_5291	45508	Same scaffold-POGK	-	A	G	A	16	9	7	15	0	15	33	18	15
-	Scaffold613	45578	Same scaffold-CSRP1	-	A	A	G	19	0	19	10	0	10	43	0	43
-	GeneScaffold_9554	46132	Same scaffold-OR11L1	-	A	C	T	9	9	0	7	0	7	5	5	0
-	Scaffold613	46436	Same scaffold-CSRP1	-	A	C	G	14	0	14	6	0	6	39	0	39
-	GeneScaffold_1189	46549	Same scaffold-TXLNA	-	A	G	T	5	0	5	0	-	-	2	0	2
-	GeneScaffold_717	46586	Same scaffold-GCLM	-	A	C	A	4	0	4	4	0	4	0	-	-
-	GeneScaffold_10110	46659	Same scaffold-ZNF683	-	A	T	C	5	0	5	0	-	-	0	-	-
-	GeneScaffold_9544	46764	Same scaffold-MMP23B	-	A	C	A	2	0	2	1	0	1	2	0	2
-	GeneScaffold_5355	46783	Same scaffold-RIT1	-	A	T	C	5	1	4	1	0	1	0	-	-
-	GeneScaffold_1189	46901	Same scaffold-TXLNA	-	A	C	A	9	9	0	4	0	4	5	3	2
-	GeneScaffold_10127	46953	Same scaffold-STOML2	-	A	C	T	2	0	2	2	0	2	3	0	2
-	GeneScaffold_6633	47039	Same scaffold-TMEM79	-	A	T	G	4	2	2	3	3	0	5	1	4
-	GeneScaffold_4394	47068	Same scaffold-EIF2C4	-	A	C	T	3	1	2	1	0	1	3	0	3
-	GeneScaffold_5378	47104	Same scaffold-LBR	-	A	A	G	5	0	5	1	0	1	4	0	4
-	GeneScaffold_717	47108	Same scaffold-GCLM	-	A	C	T	1	0	1	0	-	-	4	0	4
-	GeneScaffold_4344	47116	Same scaffold-PTGFRN	-	A	C	T	1	0	1	1	0	1	25	0	25
-	GeneScaffold_4344	47176	Same scaffold-PTGFRN	-	A	A	G	0	-	-	2	0	2	37	22	15
-	GeneScaffold_3133	47277	Same scaffold-DPH2	-	A	T	C	5	0	5	1	0	1	5	0	5
-	GeneScaffold_1179	47284	Same scaffold-COL9A2	-	A	G	T	1	1	0	1	0	1	18	0	18
-	GeneScaffold_5378	47504	Same scaffold-LBR	-	A	C	G	4	2	2	2	0	2	2	0	2
-	GeneScaffold_9149	48011	Same scaffold-CMPK1	-	A	T	G	5	3	2	3	1	2	23	0	23
-	GeneScaffold_5378	48071	Same scaffold-LBR	-	A	A	G	3	2	1	2	0	2	3	0	3
-	GeneScaffold_9149	48150	Same scaffold-CMPK1	-	A	G	A	3	2	1	3	2	1	16	0	16
-	GeneScaffold_5378	48207	Same scaffold-LBR	-	A	G	A	5	3	2	3	0	3	1	0	1
-	GeneScaffold_7998	48294	Same scaffold-PIK3CD	-	A	A	G	15	7	8	9	9	0	4	4	0
-	GeneScaffold_3133	48298	Same scaffold-DPH2	-	A	G	A	2	0	2	1	0	1	3	0	3
-	GeneScaffold_5378	48418	Same scaffold-LBR	-	A	T	C	9	5	4	2	2	0	2	0	2
-	GeneScaffold_3412	48841	Same scaffold-TNFRSF8	-	A	T	A	0	-	-	0	-	-	9	0	9
-	GeneScaffold_3044	48860	Same scaffold-QSOX1	-	A	C	G	8	0	8	11	0	11	5	0	5
-	GeneScaffold_9688	49323	Same scaffold-MDM4	-	A	C	T	17	4	13	18	8	10	13	0	13
-	GeneScaffold_3412	49609	Same scaffold-TNFRSF8	-	A	C	T	0	-	-	0	-	-	6	0	6
-	GeneScaffold_337	50092	Same scaffold-TNFRSF1B	-	A	T	C	4	0	4	0	-	-	1	0	1
-	GeneScaffold_9688	50155	Same scaffold-MDM4	-	A	G	C	10	0	10	11	0	11	6	0	6
-	GeneScaffold_3412	50195	Same scaffold-TNFRSF8	-	A	A	T	2	0	2	0	-	-	9	0	9
-	GeneScaffold_9688	50310	Same scaffold-MDM4	-	A	A	G	5	0	5	7	0	7	3	0	3
-	GeneScaffold_4534	50383	Same scaffold-RC3H1	-	A	C	A	0	-	-	4	0	4	10	0	10
-	GeneScaffold_4025	50438	Same scaffold-UBXN11	-	A	G	A	8	2	6	2	2	0	0	-	-
-	GeneScaffold_1179	50467	Same scaffold-COL9A2	-	A	C	T	0	-	-	3	0	3	4	0	4
-	GeneScaffold_9688	50487	Same scaffold-MDM4	-	A	A	G	15	0	15	11	0	11	10	0	10
-	GeneScaffold_6825	51010	Same scaffold-ADCK3	-	A	G	A	9	0	9	5	0	5	21	0	21
-	Scaffold942	51089	Same scaffold-CRYZ	-	A	T	C	1	0	1	0	-	-	8	0	8
-	GeneScaffold_1179	51199	Same scaffold-COL9A2	-	A	A	G	1	0	1	3	0	3	4	0	4
-	GeneScaffold_6825	51317	Same scaffold-ADCK3	-	A	A	G	3	0	3	2	0	2	18	0	18
-	GeneScaffold_337	51377	Same scaffold-TNFRSF1B	-	A	T	C	19	6	13	9	0	9	18	0	18
-	GeneScaffold_337	51491	Same scaffold-TNFRSF1B	-	A	T	A	13	5	8	12	0	12	12	1	11
-	GeneScaffold_9688	51663	Same scaffold-MDM4	-	A	T	C	18	0	18	13	0	13	17	0	17
-	GeneScaffold_337	51741	Same scaffold-TNFRSF1B	-	A	T	C	11	0	11	2	0	2	8	0	8
-	GeneScaffold_9688	51755	Same scaffold-MDM4	-	A	T	C	8	0	8	4	0	4	8	0	8
-	GeneScaffold_337	51770	Same scaffold-TNFRSF1B	-	A	A	G	21	13	8	8	0	8	11	0	11
-	Scaffold942	51848	Same scaffold-CRYZ	-	A	C	T	1	0	1	0	-	-	8	0	8
-	GeneScaffold_337	52037	Same scaffold-TNFRSF1B	-	A	C	T	20	9	11	8	0	8	13	0	13
-	Scaffold942	52090	Same scaffold-CRYZ	-	A	T	C	1	0	1	0	-	-	4	0	4
-	GeneScaffold_337	52125	Same scaffold-TNFRSF1B	-	A	G	A	17	10	7	4	4	0	15	15	0
-	GeneScaffold_9047	52311	Same scaffold-PBX1	-	A	A	G	15	0	15	23	0	23	36	0	36
-	GeneScaffold_939	52414	Same scaffold-RASAL2	-	A	C	T	3	0	3	0	-	-	3	0	3
-	Scaffold942	52487	Same scaffold-CRYZ	-	A	G	A	0	-	-	0	-	-	6	0	6
-	GeneScaffold_3167	52507	Same scaffold-NEK2	-	A	C	T	1	0	1	1	1	0	4	0	4
-	GeneScaffold_9688	52542	Same scaffold-MDM4	-	A	A	G	12	0	12	4	0	4	13	0	13
-	GeneScaffold_939	52583	Same scaffold-RASAL2	-	A	A	C	4	0	4	3	0	3	4	0	4
-	GeneScaffold_9047	52738	Same scaffold-PBX1	-	A	T	G	7	0	7	16	0	16	38	0	38
-	GeneScaffold_1179	52805	Same scaffold-COL9A2	-	A	T	C	1	0	1	1	0	1	6	0	6
-	GeneScaffold_9688	52846	Same scaffold-MDM4	-	A	G	A	9	0	9	4	0	4	7	0	7
-	GeneScaffold_9688	52962	Same scaffold-MDM4	-	A	A	T	8	0	8	1	0	1	3	0	3
-	GeneScaffold_337	53139	Same scaffold-TNFRSF1B	-	A	T	G	19	9	10	6	0	6	15	0	15
-	GeneScaffold_9688	53360	Same scaffold-MDM4	-	A	A	C	44	0	44	28	0	28	43	0	43
-	GeneScaffold_3109	53456	Same scaffold-KMO	-	A	C	T	4	0	4	1	0	1	16	0	16
-	GeneScaffold_9436	53476	Same scaffold-SLC6A9	-	A	T	C	2	0	2	2	0	2	1	0	1
-	GeneScaffold_9047	53487	Same scaffold-PBX1	-	A	G	A	2	0	2	3	0	3	6	0	6
-	GeneScaffold_1006	53671	Same scaffold-GPR137B	-	A	T	C	1	0	1	2	0	2	2	0	2
-	GeneScaffold_9047	53765	Same scaffold-PBX1	-	A	A	T	0	-	-	2	0	2	4	0	4
-	GeneScaffold_3109	53831	Same scaffold-KMO	-	A	A	G	1	0	1	0	-	-	8	0	8
-	GeneScaffold_3109	53886	Same scaffold-KMO	-	A	G	A	0	-	-	1	1	0	11	0	11
-	GeneScaffold_1006	53897	Same scaffold-GPR137B	-	A	A	G	7	0	7	3	0	3	6	0	6
-	GeneScaffold_3109	53926	Same scaffold-KMO	-	A	T	C	0	-	-	0	-	-	7	0	7
-	GeneScaffold_3109	53963	Same scaffold-KMO	-	A	A	G	1	0	1	1	1	0	7	0	7
-	Scaffold942	53991	Same scaffold-CRYZ	-	A	G	C	0	-	-	0	-	-	36	0	36
-	GeneScaffold_6753	54045	Same scaffold-SNX7	-	A	G	A	0	-	-	0	-	-	7	0	7
-	GeneScaffold_6753	54065	Same scaffold-SNX7	-	A	T	C	0	-	-	0	-	-	8	0	8
-	GeneScaffold_3109	54126	Same scaffold-KMO	-	A	T	G	2	0	2	0	-	-	22	0	22
-	GeneScaffold_5366	54178	Same scaffold-SDE2	-	A	G	C	5	5	0	10	1	9	1	1	0
-	GeneScaffold_3109	54257	Same scaffold-KMO	-	A	C	T	3	0	3	0	-	-	18	0	18
-	GeneScaffold_3109	54302	Same scaffold-KMO	-	A	G	A	0	-	-	0	-	-	13	0	13
-	GeneScaffold_5349	54397	Same scaffold-ATP8B2	-	A	C	T	6	5	1	9	4	5	14	8	6
-	GeneScaffold_3109	54461	Same scaffold-KMO	-	A	G	A	1	0	1	0	-	-	9	0	9
-	GeneScaffold_3109	54476	Same scaffold-KMO	-	A	T	C	0	-	-	0	-	-	10	0	10
-	GeneScaffold_3109	54501	Same scaffold-KMO	-	A	A	G	0	-	-	0	-	-	9	0	9
-	GeneScaffold_3109	54627	Same scaffold-KMO	-	A	G	C	0	-	-	0	-	-	7	0	7
-	GeneScaffold_3109	54660	Same scaffold-KMO	-	A	G	A	0	-	-	0	-	-	13	0	13
-	GeneScaffold_417	55051	Same scaffold-THAP3	-	A	A	G	2	0	2	0	-	-	3	0	3
-	GeneScaffold_3109	55124	Same scaffold-KMO	-	A	T	A	0	-	-	0	-	-	9	0	9
-	GeneScaffold_1179	55226	Same scaffold-COL9A2	-	A	C	T	2	1	1	0	-	-	7	0	7
-	GeneScaffold_6742	55389	Same scaffold-CCDC27	-	A	G	T	3	1	2	6	3	3	5	0	5
-	GeneScaffold_6742	55552	Same scaffold-CCDC27	-	A	T	C	32	19	13	43	34	9	12	12	0
-	GeneScaffold_6742	55626	Same scaffold-CCDC27	-	A	C	A	42	24	18	36	10	26	30	0	30
-	GeneScaffold_6753	55959	Same scaffold-SNX7	-	A	C	T	2	0	2	2	0	2	2	0	2
-	GeneScaffold_6373	56010	Same scaffold-C8A	-	A	C	T	0	-	-	0	-	-	12	6	6
-	GeneScaffold_3091	56040	Same scaffold-MAP7D1	-	A	A	C	10	0	10	4	0	4	26	0	26
-	GeneScaffold_6633	56119	Same scaffold-TMEM79	-	A	C	G	3	0	3	0	-	-	19	0	19
-	GeneScaffold_9688	56227	Same scaffold-MDM4	-	A	C	T	9	0	9	2	0	2	8	0	8
-	Scaffold4478	56242	Same scaffold-PLOD1	-	A	A	G	3	0	3	1	1	0	2	0	2
-	GeneScaffold_1179	56339	Same scaffold-COL9A2	-	A	A	G	3	1	2	2	0	2	13	0	13
-	GeneScaffold_3109	56767	Same scaffold-KMO	-	A	T	G	1	0	1	0	-	-	5	0	5
-	GeneScaffold_3083	56948	Same scaffold-PLEKHM2	-	A	G	A	11	11	0	0	-	-	28	12	16
-	Scaffold4478	57066	Same scaffold-PLOD1	-	A	G	C	7	0	7	7	7	0	5	3	2
-	GeneScaffold_4635	57217	Same scaffold-VPS45	-	A	T	C	4	2	2	3	3	0	10	4	6
-	GeneScaffold_4635	57362	Same scaffold-VPS45	-	A	T	C	17	6	11	15	0	15	37	20	17
-	GeneScaffold_6753	57377	Same scaffold-SNX7	-	A	C	T	0	-	-	1	0	1	5	0	5
-	GeneScaffold_3109	57538	Same scaffold-KMO	-	A	A	G	1	0	1	0	-	-	11	0	11
-	GeneScaffold_9436	57877	Same scaffold-SLC6A9	-	A	T	C	1	0	1	2	0	2	5	0	5
-	GeneScaffold_6753	58372	Same scaffold-SNX7	-	A	G	T	1	0	1	0	-	-	4	0	4
-	GeneScaffold_3109	58445	Same scaffold-KMO	-	A	G	C	3	1	2	1	1	0	17	0	17
-	GeneScaffold_6753	58450	Same scaffold-SNX7	-	A	T	A	0	-	-	0	-	-	5	0	5
-	GeneScaffold_3109	58505	Same scaffold-KMO	-	A	T	G	5	2	3	2	2	0	30	0	30
-	GeneScaffold_3109	58664	Same scaffold-KMO	-	A	T	C	0	-	-	2	1	1	19	0	19
-	GeneScaffold_3109	58670	Same scaffold-KMO	-	A	A	G	1	0	1	2	1	1	22	0	22
-	GeneScaffold_7784	58798	Same scaffold-CLIC4	-	A	C	T	42	25	17	44	44	0	41	41	0
-	GeneScaffold_3109	58844	Same scaffold-KMO	-	A	A	G	2	0	2	0	-	-	22	0	22
-	GeneScaffold_7094	59006	Same scaffold-GOPC	-	A	C	A	10	0	10	4	2	2	8	3	5
-	GeneScaffold_7784	59178	Same scaffold-CLIC4	-	A	G	T	23	12	11	30	30	0	20	20	0
-	GeneScaffold_5353	59320	Same scaffold-UBAP2L	-	A	A	G	11	11	0	5	5	0	21	13	8
-	GeneScaffold_5353	59322	Same scaffold-UBAP2L	-	A	A	G	11	11	0	5	5	0	21	13	8
-	GeneScaffold_7784	59396	Same scaffold-CLIC4	-	A	T	C	36	36	0	38	18	20	27	13	14
-	GeneScaffold_5275	59461	Same scaffold-SYPL2	-	A	C	G	1	0	1	3	0	3	3	0	3
-	GeneScaffold_7784	59552	Same scaffold-CLIC4	-	A	G	A	52	52	0	57	25	32	44	16	28
-	GeneScaffold_7784	59629	Same scaffold-CLIC4	-	A	G	A	55	43	12	60	60	0	46	46	0
-	GeneScaffold_6765	59791	Same scaffold-AGL	-	A	A	G	2	0	2	0	-	-	5	0	5
-	Scaffold958	59943	Same scaffold-RHOU	-	A	G	A	0	-	-	0	-	-	25	17	8
-	GeneScaffold_6709	60149	Same scaffold-ACOT11	-	A	C	T	1	1	0	0	-	-	10	4	6
-	GeneScaffold_3832	60194	Same scaffold-MRTO4	-	A	C	G	2	0	2	0	-	-	5	1	4
-	GeneScaffold_6859	60562	Same scaffold-TM2D1	-	A	T	C	3	0	3	3	3	0	4	1	3
-	GeneScaffold_7784	60774	Same scaffold-CLIC4	-	A	A	G	23	12	11	36	36	0	33	33	0
-	GeneScaffold_7998	60801	Same scaffold-PIK3CD	-	A	C	T	5	0	5	2	2	0	16	16	0
-	GeneScaffold_6767	61036	Same scaffold-SLC30A7	-	A	T	C	1	0	1	1	1	0	7	0	7
-	GeneScaffold_3832	61269	Same scaffold-MRTO4	-	A	A	C	3	2	1	2	0	2	5	2	3
-	GeneScaffold_3832	61699	Same scaffold-MRTO4	-	A	A	C	1	0	1	1	0	1	6	2	4
-	GeneScaffold_4025	62081	Same scaffold-UBXN11	-	A	T	C	10	8	2	8	5	3	2	0	2
-	GeneScaffold_6765	62294	Same scaffold-AGL	-	A	A	G	6	0	6	5	0	5	33	0	33
-	GeneScaffold_5360	62461	Same scaffold-SCCPDH	-	A	T	A	1	0	1	0	-	-	21	0	21
-	GeneScaffold_6765	62479	Same scaffold-AGL	-	A	C	T	3	0	3	2	2	0	34	0	34
-	GeneScaffold_6765	62495	Same scaffold-AGL	-	A	C	A	4	0	4	2	2	0	32	0	32
-	GeneScaffold_5360	62512	Same scaffold-SCCPDH	-	A	A	G	11	0	11	6	2	4	40	0	40
-	GeneScaffold_5357	62514	Same scaffold-GNPAT	-	A	T	C	12	5	7	7	4	3	26	10	16
-	GeneScaffold_6765	62586	Same scaffold-AGL	-	A	A	G	11	0	11	5	2	3	59	0	59
-	GeneScaffold_6716	62775	Same scaffold-PRKAA2	-	A	A	G	0	-	-	0	-	-	7	0	7
-	GeneScaffold_5360	62879	Same scaffold-SCCPDH	-	A	A	G	15	0	15	8	0	8	55	0	55
-	GeneScaffold_6716	62923	Same scaffold-PRKAA2	-	A	C	A	1	0	1	0	-	-	5	0	5
-	GeneScaffold_6716	62936	Same scaffold-PRKAA2	-	A	A	G	1	1	0	0	-	-	14	8	6
-	GeneScaffold_6716	63741	Same scaffold-PRKAA2	-	A	G	A	0	-	-	0	-	-	14	7	7
-	GeneScaffold_4025	63753	Same scaffold-UBXN11	-	A	T	C	7	0	7	4	4	0	0	-	-
-	GeneScaffold_6716	63791	Same scaffold-PRKAA2	-	A	C	G	0	-	-	0	-	-	9	3	6
-	GeneScaffold_6433	64335	Same scaffold-SKI	-	A	A	G	8	0	8	1	0	1	2	0	2
-	GeneScaffold_6767	64725	Same scaffold-SLC30A7	-	A	A	T	1	0	1	0	-	-	6	0	6
-	GeneScaffold_6373	65523	Same scaffold-C8A	-	A	G	C	0	-	-	0	-	-	18	0	18
-	GeneScaffold_6520	65693	Same scaffold-TNNT2	-	A	T	C	0	-	-	0	-	-	17	0	17
-	GeneScaffold_6520	65732	Same scaffold-TNNT2	-	A	C	T	0	-	-	1	0	1	19	0	19
-	GeneScaffold_6520	65852	Same scaffold-TNNT2	-	A	T	C	0	-	-	1	0	1	9	0	9
-	GeneScaffold_6716	65882	Same scaffold-PRKAA2	-	A	C	T	0	-	-	0	-	-	26	7	19
-	GeneScaffold_5297	66011	Same scaffold-POU2F1	-	A	G	C	2	0	2	2	0	2	2	0	2
-	GeneScaffold_6373	66038	Same scaffold-C8A	-	A	C	T	0	-	-	0	-	-	15	6	9
-	GeneScaffold_6767	66057	Same scaffold-SLC30A7	-	A	C	T	0	-	-	0	-	-	5	0	5
-	GeneScaffold_9808	66372	Same scaffold-TMEM57	-	A	G	A	9	0	9	11	0	11	6	0	6
-	GeneScaffold_6373	66391	Same scaffold-C8A	-	A	G	A	0	-	-	0	-	-	14	6	8
-	GeneScaffold_6786	66397	Same scaffold-MIA3	-	A	A	C	6	2	4	3	0	3	18	0	18
-	GeneScaffold_6496	66719	Same scaffold-CDA	-	A	T	C	15	0	15	8	0	8	3	0	3
-	GeneScaffold_6373	66917	Same scaffold-C8A	-	A	C	T	0	-	-	0	-	-	12	3	9
-	GeneScaffold_6373	66918	Same scaffold-C8A	-	A	A	G	0	-	-	0	-	-	12	3	9
-	GeneScaffold_8248	66964	Same scaffold-MFSD4	-	A	A	G	1	0	1	4	0	4	0	-	-
-	GeneScaffold_1044	66988	Same scaffold-ROMO1	-	A	A	G	10	0	10	11	0	11	9	0	9
-	GeneScaffold_6786	67132	Same scaffold-MIA3	-	A	T	C	6	4	2	3	2	1	11	0	11
-	GeneScaffold_6496	67227	Same scaffold-CDA	-	A	A	G	15	13	2	4	0	4	8	4	4
-	GeneScaffold_6373	67245	Same scaffold-C8A	-	A	T	C	0	-	-	0	-	-	9	0	9
-	GeneScaffold_6496	67279	Same scaffold-CDA	-	A	T	C	11	9	2	5	0	5	6	3	3
-	Scaffold942	67777	Same scaffold-CRYZ	-	A	T	C	3	1	2	6	2	4	9	9	0
-	GeneScaffold_6786	68253	Same scaffold-MIA3	-	A	C	T	18	7	11	18	8	9	35	0	35
-	GeneScaffold_4336	68719	Same scaffold-TSPAN2	-	A	A	G	14	0	14	4	0	4	27	0	27
-	GeneScaffold_9523	68753	Same scaffold-TRIM33	-	A	T	C	2	0	2	2	0	2	8	0	8
-	GeneScaffold_6767	69206	Same scaffold-SLC30A7	-	A	G	C	35	35	0	28	18	10	47	47	0
-	GeneScaffold_6786	69300	Same scaffold-MIA3	-	A	C	T	3	0	3	5	0	5	1	0	1
-	GeneScaffold_6633	69365	Same scaffold-TMEM79	-	A	T	C	4	2	2	3	0	3	26	0	26
-	GeneScaffold_6786	69393	Same scaffold-MIA3	-	A	C	A	3	0	3	2	0	2	2	0	2
-	GeneScaffold_6786	69452	Same scaffold-MIA3	-	A	T	A	13	0	13	13	0	13	11	0	11
-	GeneScaffold_6889	69584	Same scaffold-CD5L	-	A	G	A	1	1	0	0	-	-	35	14	21
-	GeneScaffold_8514	69647	Same scaffold-CTNNBIP1	-	A	T	A	13	6	7	4	4	0	32	32	0
-	GeneScaffold_8351	69898	Same scaffold-SDF4	-	A	C	G	0	-	-	0	-	-	6	0	6
-	GeneScaffold_583	72170	Same scaffold-PTPRU	-	A	G	C	0	-	-	0	-	-	7	0	7
-	GeneScaffold_2537	72204	Same scaffold-UBE3B	-	A	T	C	6	2	4	6	3	3	16	9	7
-	GeneScaffold_583	72341	Same scaffold-PTPRU	-	A	T	C	0	-	-	0	-	-	10	0	10
-	GeneScaffold_773	72427	Same scaffold-TNFRSF25	-	A	G	A	1	0	1	0	-	-	19	0	19
-	GeneScaffold_583	72845	Same scaffold-PTPRU	-	A	G	A	1	1	0	1	0	1	14	6	8
-	GeneScaffold_6722	72885	Same scaffold-RAVER2	-	A	T	C	14	10	4	8	0	8	27	0	27
-	GeneScaffold_773	73093	Same scaffold-TNFRSF25	-	A	C	A	0	-	-	0	-	-	6	0	6
-	GeneScaffold_6722	73353	Same scaffold-RAVER2	-	A	T	C	43	25	18	28	0	28	50	0	50
-	GeneScaffold_6722	73519	Same scaffold-RAVER2	-	A	G	A	25	13	12	19	19	0	32	32	0
-	GeneScaffold_6722	73757	Same scaffold-RAVER2	-	A	C	T	16	6	10	7	7	0	15	15	0
-	GeneScaffold_6800	73816	Same scaffold-TP53BP2	-	A	T	C	26	14	12	17	17	0	21	21	0
-	GeneScaffold_6722	73901	Same scaffold-RAVER2	-	A	G	A	18	9	9	7	7	0	21	21	0
-	GeneScaffold_6800	73942	Same scaffold-TP53BP2	-	A	G	A	44	18	26	35	35	0	47	47	0
-	GeneScaffold_3157	73994	Same scaffold-DIEXF	-	A	G	A	6	3	3	0	-	-	3	0	3
-	GeneScaffold_6722	74025	Same scaffold-RAVER2	-	A	C	A	18	15	3	4	0	4	9	0	9
-	GeneScaffold_6722	74026	Same scaffold-RAVER2	-	A	A	G	17	14	3	4	0	4	7	0	7
-	GeneScaffold_3157	74122	Same scaffold-DIEXF	-	A	G	C	0	-	-	1	0	1	5	0	5
-	GeneScaffold_1114	74405	Same scaffold-PTPRC	-	A	T	G	21	9	12	10	2	8	5	1	4
-	GeneScaffold_3157	74679	Same scaffold-DIEXF	-	A	G	A	3	1	2	1	0	1	3	0	3
-	GeneScaffold_722	74893	Same scaffold-PRKCZ	-	A	A	G	0	-	-	0	-	-	8	0	8
-	GeneScaffold_9720	74995	Same scaffold-SYCP1	-	A	G	A	0	-	-	0	-	-	9	0	9
-	GeneScaffold_1114	75034	Same scaffold-PTPRC	-	A	T	C	32	20	12	27	17	10	9	2	7
-	GeneScaffold_1114	75077	Same scaffold-PTPRC	-	A	C	G	28	19	9	16	11	5	4	2	2
-	GeneScaffold_1114	75436	Same scaffold-PTPRC	-	A	G	A	20	9	11	9	7	2	5	4	1
-	GeneScaffold_1114	75689	Same scaffold-PTPRC	-	A	T	C	25	10	15	12	4	8	8	5	3
-	GeneScaffold_1114	75804	Same scaffold-PTPRC	-	A	C	G	36	0	36	25	0	25	5	0	5
-	GeneScaffold_1114	76283	Same scaffold-PTPRC	-	A	C	T	5	3	2	5	3	2	5	2	3
-	GeneScaffold_6722	77349	Same scaffold-RAVER2	-	A	C	T	20	12	8	15	15	0	19	19	0
-	GeneScaffold_8034	77743	Same scaffold-PPIH	-	A	T	G	2	0	2	0	-	-	3	0	3
-	GeneScaffold_4395	77943	Same scaffold-HOOK1	-	A	A	G	3	0	3	2	1	1	8	6	2
-	GeneScaffold_656	78602	Same scaffold-PKN2	-	A	A	G	1	1	0	0	-	-	14	3	11
-	GeneScaffold_4395	79106	Same scaffold-HOOK1	-	A	G	A	2	0	2	2	1	1	6	2	4
-	GeneScaffold_4395	79287	Same scaffold-HOOK1	-	A	A	G	2	0	2	2	0	2	11	0	11
-	GeneScaffold_4395	79366	Same scaffold-HOOK1	-	A	T	C	1	0	1	0	-	-	11	0	11
-	GeneScaffold_4395	79421	Same scaffold-HOOK1	-	A	T	G	2	0	2	0	-	-	10	0	10
-	GeneScaffold_4395	80229	Same scaffold-HOOK1	-	A	G	C	1	0	1	1	0	1	12	0	12
-	GeneScaffold_6841	80295	Same scaffold-VPS72	-	A	T	C	5	0	5	1	1	0	5	2	3
-	GeneScaffold_4395	80347	Same scaffold-HOOK1	-	A	G	A	0	-	-	1	0	1	7	0	7
-	GeneScaffold_6841	80352	Same scaffold-VPS72	-	A	G	A	12	0	12	7	5	2	17	9	8
-	GeneScaffold_5271	80916	Same scaffold-PTPRF	-	A	A	G	1	1	0	0	-	-	18	9	9
-	GeneScaffold_6841	82173	Same scaffold-VPS72	-	A	A	T	7	0	7	3	0	3	3	0	3
-	Scaffold30	82609	Same scaffold-ZBTB8OS	-	A	T	A	2	0	2	2	0	2	3	0	3
-	Scaffold30	82839	Same scaffold-ZBTB8OS	-	A	A	T	2	0	2	1	0	1	2	0	2
-	GeneScaffold_3969	82840	Same scaffold-MARK4	-	A	G	A	1	0	1	1	0	1	9	0	9
-	GeneScaffold_6722	83700	Same scaffold-RAVER2	-	A	A	T	2	0	2	2	0	2	1	0	1
-	GeneScaffold_6722	83701	Same scaffold-RAVER2	-	A	C	T	2	0	2	3	0	3	1	0	1
-	GeneScaffold_3765	84031	Same scaffold-ST3GAL3	-	A	T	C	3	1	2	1	1	0	7	3	4
-	GeneScaffold_6841	84073	Same scaffold-VPS72	-	A	G	C	10	4	6	7	7	0	9	5	4
-	GeneScaffold_3765	84454	Same scaffold-ST3GAL3	-	A	A	T	3	1	2	7	7	0	6	2	4
-	Scaffold41	84551	Same scaffold-SLAMF9	-	A	C	G	14	7	7	8	8	0	24	24	0
-	GeneScaffold_6722	85087	Same scaffold-RAVER2	-	A	A	G	4	2	2	4	0	4	2	0	2
-	GeneScaffold_6761	85676	Same scaffold-ZNF326	-	A	G	A	0	-	-	1	0	1	7	2	5
-	GeneScaffold_6352	86292	Same scaffold-TRMT13	-	A	T	A	5	1	4	2	0	2	1	0	1
-	GeneScaffold_6633	87607	Same scaffold-TMEM79	-	A	C	T	19	19	0	12	5	7	36	15	21
-	GeneScaffold_6633	88082	Same scaffold-TMEM79	-	A	G	A	4	4	0	1	1	0	31	20	11
-	GeneScaffold_6633	88476	Same scaffold-TMEM79	-	A	C	T	10	4	6	4	0	4	31	0	31
-	GeneScaffold_6633	88622	Same scaffold-TMEM79	-	A	A	G	8	6	2	10	0	10	15	0	15
-	GeneScaffold_9161	88991	Same scaffold-ARID4B	-	A	G	T	2	0	2	2	0	2	2	0	2
-	GeneScaffold_3149	90078	Same scaffold-PRRC2C	-	A	C	A	3	0	3	5	0	5	20	0	20
-	GeneScaffold_3028	90224	Same scaffold-MARK1	-	A	A	G	0	-	-	0	-	-	6	0	6
-	GeneScaffold_6786	91781	Same scaffold-MIA3	-	A	C	T	2	1	1	2	2	0	5	0	5
-	GeneScaffold_6786	92197	Same scaffold-MIA3	-	A	T	G	18	4	14	15	6	9	3	0	3
-	GeneScaffold_5358	92675	Same scaffold-GALNT2	-	A	T	C	4	0	4	0	-	-	18	0	18
-	GeneScaffold_6509	93116	Same scaffold-EPB41	-	A	T	A	3	0	3	4	0	4	3	0	3
-	GeneScaffold_5358	93922	Same scaffold-GALNT2	-	A	C	T	0	-	-	0	-	-	7	0	7
-	GeneScaffold_6509	94376	Same scaffold-EPB41	-	A	C	A	22	0	22	19	6	13	8	0	8
-	GeneScaffold_3072	94666	Same scaffold-PLA2G4A	-	A	C	T	3	0	3	0	-	-	4	0	4
-	GeneScaffold_6509	94818	Same scaffold-EPB41	-	A	A	G	10	7	3	10	6	4	3	1	2
-	GeneScaffold_6509	95119	Same scaffold-EPB41	-	A	C	A	37	34	3	32	14	18	11	8	3
-	GeneScaffold_6509	95165	Same scaffold-EPB41	-	A	A	G	65	65	0	56	32	24	24	24	0
-	GeneScaffold_6509	95408	Same scaffold-EPB41	-	A	C	G	97	97	0	82	47	35	31	31	0
-	GeneScaffold_573	95511	Same scaffold-TARBP1	-	A	T	C	5	0	5	3	0	3	14	0	14
-	GeneScaffold_573	95961	Same scaffold-TARBP1	-	A	A	G	0	-	-	0	-	-	9	0	9
-	GeneScaffold_6509	96037	Same scaffold-EPB41	-	A	C	T	126	0	126	116	116	0	67	40	27
-	Scaffold30	96048	Same scaffold-ZBTB8OS	-	A	C	G	2	0	2	1	0	1	2	0	2
-	GeneScaffold_5314	96506	Same scaffold-XPR1	-	A	C	T	3	0	3	2	1	1	19	8	11
-	GeneScaffold_5314	96511	Same scaffold-XPR1	-	A	G	A	4	4	0	2	2	0	18	8	10
-	GeneScaffold_6509	97375	Same scaffold-EPB41	-	A	A	C	67	67	0	42	23	19	43	43	0
-	GeneScaffold_6509	97436	Same scaffold-EPB41	-	A	T	C	31	0	31	19	12	7	26	0	26
-	GeneScaffold_5314	97952	Same scaffold-XPR1	-	A	G	A	2	0	2	1	1	0	3	0	3
-	GeneScaffold_5314	98650	Same scaffold-XPR1	-	A	T	C	4	0	4	1	0	1	5	0	5
-	GeneScaffold_5260	100296	Same scaffold-KIAA0319L	-	A	C	T	5	0	5	0	-	-	3	0	3
-	GeneScaffold_2650	100471	Same scaffold-UBE4B	-	A	C	G	17	17	0	6	2	4	33	18	15
-	GeneScaffold_2650	100585	Same scaffold-UBE4B	-	A	C	T	0	-	-	2	0	2	4	1	3
-	GeneScaffold_5314	101643	Same scaffold-XPR1	-	A	G	C	0	-	-	0	-	-	6	1	5
-	GeneScaffold_6761	102557	Same scaffold-ZNF326	-	A	A	G	1	0	1	1	1	0	5	0	5
-	GeneScaffold_6761	102579	Same scaffold-ZNF326	-	A	A	G	1	0	1	1	0	1	5	0	5
-	GeneScaffold_6761	102696	Same scaffold-ZNF326	-	A	G	A	8	0	8	6	0	6	26	0	26
-	GeneScaffold_6761	102745	Same scaffold-ZNF326	-	A	T	C	3	0	3	1	0	1	9	0	9
-	GeneScaffold_6761	102867	Same scaffold-ZNF326	-	A	A	G	0	-	-	1	0	1	7	0	7
-	GeneScaffold_6761	102900	Same scaffold-ZNF326	-	A	T	C	0	-	-	1	0	1	7	0	7
-	GeneScaffold_5293	107389	Same scaffold-RXRG	-	A	G	A	0	-	-	0	-	-	6	1	5
-	GeneScaffold_5293	107412	Same scaffold-RXRG	-	A	G	T	0	-	-	0	-	-	6	0	6
-	GeneScaffold_6808	108028	Same scaffold-DISC1	-	A	T	C	3	0	3	2	0	2	2	0	2
-	GeneScaffold_6722	108647	Same scaffold-RAVER2	-	A	C	A	5	0	5	4	0	4	2	0	2
-	GeneScaffold_6722	111901	Same scaffold-RAVER2	-	A	T	C	6	0	6	4	4	0	1	0	1
-	Scaffold30	112006	Same scaffold-ZBTB8OS	-	A	G	A	2	0	2	0	-	-	3	0	3
-	GeneScaffold_6722	112048	Same scaffold-RAVER2	-	A	C	T	7	0	7	4	4	0	2	1	1
-	Scaffold30	112279	Same scaffold-ZBTB8OS	-	A	A	C	1	0	1	0	-	-	6	0	6
-	Scaffold30	112498	Same scaffold-ZBTB8OS	-	A	T	C	4	0	4	0	-	-	9	0	9
-	GeneScaffold_9625	113693	Same scaffold-MAN1A2	-	A	C	T	3	1	2	1	0	1	16	5	11
-	GeneScaffold_511	115518	Same scaffold-SDCCAG8	-	A	A	C	1	0	1	2	0	2	6	0	6
-	GeneScaffold_6722	116152	Same scaffold-RAVER2	-	A	G	A	6	0	6	9	9	0	4	2	2
-	GeneScaffold_513	117089	Same scaffold-KIF1B	-	A	T	C	0	-	-	2	0	2	5	0	5
-	GeneScaffold_9625	117271	Same scaffold-MAN1A2	-	A	C	A	0	-	-	0	-	-	5	0	5
-	GeneScaffold_3113	117278	Same scaffold-LPHN2	-	A	A	G	0	-	-	0	-	-	10	0	10
-	GeneScaffold_513	117348	Same scaffold-KIF1B	-	A	C	T	3	0	3	0	-	-	4	0	4
-	GeneScaffold_6633	125617	Same scaffold-TMEM79	-	A	G	C	1	1	0	1	0	1	5	0	5
-	GeneScaffold_6459	127763	Same scaffold-CHD5	-	A	G	A	1	0	1	4	3	1	23	0	23
-	GeneScaffold_6459	127780	Same scaffold-CHD5	-	A	C	T	1	0	1	3	3	0	21	0	21
-	GeneScaffold_6459	128217	Same scaffold-CHD5	-	A	G	A	9	0	9	5	4	1	21	0	21
-	GeneScaffold_6459	129240	Same scaffold-CHD5	-	A	T	C	1	0	1	1	0	1	3	0	3
-	GeneScaffold_6459	130899	Same scaffold-CHD5	-	A	G	A	22	0	22	24	5	19	38	0	38
-	GeneScaffold_4559	130995	Same scaffold-PLXNC1	-	A	G	A	7	0	7	4	2	2	8	0	8
-	GeneScaffold_6459	130996	Same scaffold-CHD5	-	A	T	A	2	0	2	2	0	2	2	0	2
-	GeneScaffold_9676	136735	Same scaffold-TMEM53	-	A	C	T	17	11	6	13	13	0	34	17	17
-	GeneScaffold_6506	143285	Same scaffold-CACHD1	-	A	T	C	0	-	-	0	-	-	9	0	9
-	GeneScaffold_922	144775	Same scaffold-ARHGEF10L	-	A	C	G	2	0	2	0	-	-	3	0	3
-	GeneScaffold_3103	147924	Same scaffold-MACF1	-	A	A	C	2	0	2	1	0	1	12	0	12
-	GeneScaffold_3103	147969	Same scaffold-MACF1	-	A	A	G	4	0	4	3	3	0	20	12	8
-	GeneScaffold_3103	148348	Same scaffold-MACF1	-	A	G	T	1	0	1	3	3	0	13	6	7
-	GeneScaffold_8072	155634	Same scaffold-FGGY	-	A	T	C	0	-	-	0	-	-	11	0	11
-	GeneScaffold_8072	155648	Same scaffold-FGGY	-	A	A	G	0	-	-	0	-	-	7	0	7
-	GeneScaffold_8072	157339	Same scaffold-FGGY	-	A	T	C	0	-	-	0	-	-	5	0	5
-	GeneScaffold_3178	160189	Same scaffold-OSBPL9	-	A	G	A	12	12	0	11	5	6	7	2	5
-	GeneScaffold_3178	160208	Same scaffold-OSBPL9	-	A	C	T	12	8	4	10	10	0	10	5	5
-	GeneScaffold_5991	160841	Same scaffold-RABGAP1L	-	A	C	T	15	0	15	10	0	10	6	0	6
-	GeneScaffold_9760	173362	Same scaffold-C1orf111	-	A	G	C	0	-	-	0	-	-	8	0	8
-	GeneScaffold_10211	208272	Same scaffold-CAMTA1	-	A	G	T	3	0	3	2	0	2	2	0	2
-	GeneScaffold_464	254469	Same scaffold-VPS13D	-	A	G	A	1	0	1	1	0	1	16	0	16
-	GeneScaffold_5316	286169	Same scaffold-HMCN1	-	A	A	G	0	-	-	0	-	-	13	7	6
ENSMEUG00000000003	Scaffold7673	13961	-	MRPL24	A	C	T	14	5	9	10	7	3	23	15	8
ENSMEUG00000000005	Scaffold7673	17914	-	RRNAD1	A	G	C	5	0	5	3	0	3	10	0	10
ENSMEUG00000000021	GeneScaffold_5252	48180	-	EPHA2	A	T	C	0	-	-	0	-	-	5	0	5
ENSMEUG00000000021	GeneScaffold_5252	48446	-	EPHA2	A	C	T	0	-	-	0	-	-	6	0	6
ENSMEUG00000000021	GeneScaffold_5252	53486	-	EPHA2	A	T	C	0	-	-	0	-	-	10	0	10
ENSMEUG00000000021	GeneScaffold_5252	55990	-	EPHA2	A	C	T	0	-	-	0	-	-	5	0	5
ENSMEUG00000000021	GeneScaffold_5252	57879	-	EPHA2	A	A	G	0	-	-	0	-	-	8	0	8
ENSMEUG00000000021	GeneScaffold_5252	66569	-	EPHA2	A	T	C	0	-	-	0	-	-	7	0	7
ENSMEUG00000000049	GeneScaffold_1409	15133	-	ADPRHL2	A	A	G	5	2	3	2	1	1	5	1	4
ENSMEUG00000000052	GeneScaffold_3088	7734	-	TTF2	A	T	A	7	7	0	8	5	3	5	1	4
ENSMEUG00000000068	GeneScaffold_8477	2605	-	DMAP1	A	C	G	3	1	2	3	1	2	2	0	2
ENSMEUG00000000123	GeneScaffold_1103	18679	-	RSBN1	A	C	G	8	0	8	5	0	5	9	0	9
ENSMEUG00000000123	GeneScaffold_1103	21262	-	RSBN1	A	C	T	8	4	4	3	0	3	4	2	2
ENSMEUG00000000231	GeneScaffold_7998	52096	-	PIK3CD	A	C	T	27	27	0	22	13	9	6	6	0
ENSMEUG00000000231	GeneScaffold_7998	55523	-	PIK3CD	A	G	A	12	4	8	5	5	0	4	4	0
ENSMEUG00000000231	GeneScaffold_7998	55843	-	PIK3CD	A	G	A	2	0	2	2	0	2	1	0	1
ENSMEUG00000000231	GeneScaffold_7998	57999	-	PIK3CD	A	T	A	4	2	2	3	1	2	2	0	2
ENSMEUG00000000250	GeneScaffold_7998	62408	-	CLSTN1	A	T	C	21	10	11	14	7	7	43	43	0
ENSMEUG00000000311	GeneScaffold_891	1918	-	Q8MKE2_MACEU	A	C	A	4	0	4	1	0	1	0	-	-
ENSMEUG00000000311	GeneScaffold_891	7409	-	Q8MKE2_MACEU	A	A	G	13	0	13	4	3	1	1	0	1
ENSMEUG00000000319	GeneScaffold_5424	8713	-	SRSF11	A	G	A	4	0	4	1	0	1	7	0	7
ENSMEUG00000000319	GeneScaffold_5424	10008	-	SRSF11	A	A	G	5	0	5	4	0	4	6	0	6
ENSMEUG00000000319	GeneScaffold_5424	13166	-	SRSF11	A	T	G	2	1	1	1	0	1	3	0	3
ENSMEUG00000000319	GeneScaffold_5424	13778	-	SRSF11	A	T	C	1	0	1	1	0	1	3	0	3
ENSMEUG00000000319	GeneScaffold_5424	17081	-	SRSF11	A	G	A	4	0	4	2	0	2	7	0	7
ENSMEUG00000000319	GeneScaffold_5424	17324	-	SRSF11	A	G	A	6	4	2	4	1	3	3	0	3
ENSMEUG00000000369	Scaffold61459	12107	-	Q9BF80_MACEU	A	C	T	31	19	12	32	32	0	12	12	0
ENSMEUG00000000521	GeneScaffold_5385	5512	-	PTPN7	A	G	A	11	6	5	0	-	-	6	3	3
ENSMEUG00000000523	GeneScaffold_4230	51307	-	CASP9	A	C	T	1	0	1	2	0	2	2	0	2
ENSMEUG00000000523	GeneScaffold_4230	51446	-	CASP9	A	C	G	2	0	2	0	-	-	3	0	3
ENSMEUG00000000541	GeneScaffold_6083	1246	-	HNRNPU	A	C	T	5	3	2	4	2	2	3	1	2
ENSMEUG00000000541	GeneScaffold_6083	2814	-	HNRNPU	A	A	G	1	0	1	2	0	2	2	0	2
ENSMEUG00000000541	GeneScaffold_6083	2815	-	HNRNPU	A	C	T	2	0	2	3	0	3	3	0	3
ENSMEUG00000000541	GeneScaffold_6083	3337	-	HNRNPU	A	C	T	3	0	3	0	-	-	4	1	3
ENSMEUG00000000559	Scaffold36659	2156	-	DUSP10	A	T	C	2	0	2	2	0	2	1	0	1
ENSMEUG00000000629	GeneScaffold_4215	602	-	TOE1	A	T	G	8	0	8	4	0	4	22	0	22
ENSMEUG00000000675	GeneScaffold_6725	15766	-	FBLIM1	A	T	A	0	-	-	0	-	-	9	0	9
ENSMEUG00000000677	GeneScaffold_9217	38411	-	SAMD11	A	G	T	5	0	5	2	0	2	6	0	6
ENSMEUG00000000677	GeneScaffold_9217	40672	-	SAMD11	A	A	G	1	0	1	1	0	1	6	0	6
ENSMEUG00000000693	GeneScaffold_9217	44390	-	NOC2L	A	G	T	4	0	4	3	0	3	5	0	5
ENSMEUG00000000693	GeneScaffold_9217	48730	-	NOC2L	A	C	T	11	4	7	4	1	3	21	21	0
ENSMEUG00000000693	GeneScaffold_9217	58884	-	NOC2L	A	A	C	2	0	2	1	0	1	2	0	2
ENSMEUG00000000693	GeneScaffold_9217	70766	-	NOC2L	A	A	T	3	0	3	3	0	3	4	0	4
ENSMEUG00000000693	GeneScaffold_9217	70768	-	NOC2L	A	G	T	2	0	2	2	0	2	3	0	3
ENSMEUG00000000696	GeneScaffold_8420	24228	-	MTHFR	A	T	C	0	-	-	0	-	-	5	0	5
ENSMEUG00000000702	GeneScaffold_5348	13412	-	TAF1A	A	A	C	3	0	3	0	-	-	3	0	3
ENSMEUG00000000717	GeneScaffold_763	26125	-	NUP133	A	A	G	2	0	2	0	-	-	7	0	7
ENSMEUG00000000717	GeneScaffold_763	26189	-	NUP133	A	A	G	1	0	1	0	-	-	4	0	4
ENSMEUG00000000751	GeneScaffold_4341	5471	-	HMGCS2	A	C	T	0	-	-	0	-	-	5	0	5
ENSMEUG00000000751	GeneScaffold_4341	8869	-	HMGCS2	A	T	C	0	-	-	0	-	-	55	33	22
ENSMEUG00000000751	GeneScaffold_4341	8922	-	HMGCS2	A	C	T	0	-	-	0	-	-	69	40	29
ENSMEUG00000000751	GeneScaffold_4341	9480	-	HMGCS2	A	T	C	0	-	-	0	-	-	5	0	5
ENSMEUG00000000751	GeneScaffold_4341	10167	-	HMGCS2	A	T	C	0	-	-	0	-	-	9	0	9
ENSMEUG00000000751	GeneScaffold_4341	10267	-	HMGCS2	A	G	A	0	-	-	0	-	-	5	0	5
ENSMEUG00000000751	GeneScaffold_4341	13303	-	HMGCS2	A	C	T	0	-	-	0	-	-	47	26	21
ENSMEUG00000000818	GeneScaffold_447	19299	-	TPR	A	T	C	2	0	2	3	1	2	4	2	2
ENSMEUG00000000818	GeneScaffold_447	31513	-	TPR	A	T	A	13	8	5	8	8	0	21	14	7
ENSMEUG00000000818	GeneScaffold_447	38252	-	TPR	A	A	T	0	-	-	2	0	2	3	0	3
ENSMEUG00000000818	GeneScaffold_447	59868	-	TPR	A	C	G	3	0	3	0	-	-	3	0	3
ENSMEUG00000000948	GeneScaffold_8164	12080	-	MINOS1	A	A	C	3	0	3	2	2	0	4	0	4
ENSMEUG00000000948	GeneScaffold_8164	12081	-	MINOS1	A	G	A	3	0	3	2	2	0	3	0	3
ENSMEUG00000000955	GeneScaffold_10106	16187	-	STX6	A	C	G	3	0	3	5	1	4	1	0	1
ENSMEUG00000000976	GeneScaffold_4391	2858	-	PUM1	A	A	G	25	0	25	11	0	11	28	0	28
ENSMEUG00000000987	Scaffold21458	21713	-	TAS1R3	A	A	C	1	0	1	1	0	1	5	0	5
ENSMEUG00000001004	GeneScaffold_9660	10603	-	INSRR	A	C	G	0	-	-	0	-	-	7	0	7
ENSMEUG00000001004	GeneScaffold_9660	10628	-	INSRR	A	A	G	0	-	-	0	-	-	11	0	11
ENSMEUG00000001023	GeneScaffold_4394	29498	-	EIF2C4	A	G	A	2	0	2	2	0	2	2	0	2
ENSMEUG00000001023	GeneScaffold_4394	39675	-	EIF2C4	A	A	G	4	1	3	1	0	1	1	0	1
ENSMEUG00000001023	GeneScaffold_4394	39676	-	EIF2C4	A	A	G	4	1	3	1	0	1	1	0	1
ENSMEUG00000001024	GeneScaffold_5375	29825	-	PSEN2	A	T	C	10	6	4	9	0	9	10	0	10
ENSMEUG00000001024	GeneScaffold_5375	29920	-	PSEN2	A	A	G	16	0	16	12	0	12	31	0	31
ENSMEUG00000001037	GeneScaffold_4216	6144	-	NASP	A	A	G	0	-	-	0	-	-	5	0	5
ENSMEUG00000001037	GeneScaffold_4216	6193	-	NASP	A	G	C	3	3	0	3	1	2	23	0	23
ENSMEUG00000001037	GeneScaffold_4216	6628	-	NASP	A	A	G	0	-	-	2	0	2	3	0	3
ENSMEUG00000001074	GeneScaffold_5326	12686	-	ADAMTSL4	A	T	C	9	6	3	2	0	2	3	0	3
ENSMEUG00000001074	GeneScaffold_5326	20673	-	ADAMTSL4	A	T	C	5	2	3	3	1	2	3	1	2
ENSMEUG00000001075	GeneScaffold_4250	52811	-	TMCC2	A	C	A	0	-	-	0	-	-	7	0	7
ENSMEUG00000001075	GeneScaffold_4250	56972	-	TMCC2	A	G	T	2	0	2	4	0	4	2	1	1
ENSMEUG00000001075	GeneScaffold_4250	60376	-	TMCC2	A	C	T	3	1	2	3	0	3	5	3	2
ENSMEUG00000001163	GeneScaffold_683	18340	-	PPP2R5A	A	G	C	4	2	2	0	-	-	5	1	4
ENSMEUG00000001223	GeneScaffold_6841	26679	-	TNFAIP8L2	A	A	G	49	0	49	34	15	19	26	15	11
ENSMEUG00000001282	Scaffold32422	9365	-	TOR1AIP2	A	T	C	4	4	0	5	2	3	5	0	5
ENSMEUG00000001282	Scaffold32422	9399	-	TOR1AIP2	A	G	T	3	3	0	3	2	1	5	0	5
ENSMEUG00000001282	Scaffold32422	9470	-	TOR1AIP2	A	T	A	7	3	4	4	2	2	5	0	5
ENSMEUG00000001289	GeneScaffold_6841	94457	-	PSMD4	A	G	T	1	1	0	1	0	1	4	0	4
ENSMEUG00000001289	GeneScaffold_6841	95595	-	PSMD4	A	G	T	3	1	2	4	2	2	4	1	3
ENSMEUG00000001289	GeneScaffold_6841	95683	-	PSMD4	A	G	C	1	1	0	2	0	2	5	0	5
ENSMEUG00000001333	GeneScaffold_5378	28223	-	LBR	A	C	T	23	9	14	18	14	4	13	0	13
ENSMEUG00000001333	GeneScaffold_5378	29758	-	LBR	A	C	G	28	0	28	17	0	17	14	0	14
ENSMEUG00000001333	GeneScaffold_5378	34826	-	LBR	A	C	T	6	2	4	3	0	3	7	0	7
ENSMEUG00000001333	GeneScaffold_5378	35413	-	LBR	A	T	G	4	3	1	3	0	3	3	0	3
ENSMEUG00000001333	GeneScaffold_5378	36673	-	LBR	A	T	C	5	0	5	1	1	0	3	0	3
ENSMEUG00000001333	GeneScaffold_5378	37056	-	LBR	A	G	C	14	0	14	8	0	8	11	0	11
ENSMEUG00000001333	GeneScaffold_5378	39053	-	LBR	A	T	C	1	0	1	2	0	2	2	0	2
ENSMEUG00000001333	GeneScaffold_5378	41207	-	LBR	A	T	A	6	2	4	4	3	1	3	2	1
ENSMEUG00000001333	GeneScaffold_5378	42186	-	LBR	A	G	C	6	2	4	5	3	2	1	0	1
ENSMEUG00000001425	GeneScaffold_6880	3845	-	SSR2	A	A	T	0	-	-	0	-	-	9	2	7
ENSMEUG00000001425	GeneScaffold_6880	3902	-	SSR2	A	A	T	0	-	-	0	-	-	5	0	5
ENSMEUG00000001425	GeneScaffold_6880	24472	-	SSR2	A	T	C	19	9	10	15	12	3	53	31	22
ENSMEUG00000001440	GeneScaffold_5361	16761	-	LYST	A	A	G	1	0	1	1	0	1	4	0	4
ENSMEUG00000001440	GeneScaffold_5361	17557	-	LYST	A	G	A	3	0	3	0	-	-	4	0	4
ENSMEUG00000001440	GeneScaffold_5361	25145	-	LYST	A	A	G	1	0	1	1	0	1	3	0	3
ENSMEUG00000001440	GeneScaffold_5361	38640	-	LYST	A	T	C	5	0	5	1	0	1	1	1	0
ENSMEUG00000001440	GeneScaffold_5361	49632	-	LYST	A	A	G	2	0	2	1	0	1	4	1	3
ENSMEUG00000001440	GeneScaffold_5361	104626	-	LYST	A	T	C	0	-	-	4	0	4	1	0	1
ENSMEUG00000001444	GeneScaffold_687	36881	-	KDM4A	A	C	T	12	12	0	11	7	4	17	10	7
ENSMEUG00000001464	GeneScaffold_6772	1570	-	PEX19	A	T	C	8	0	8	5	0	5	15	0	15
ENSMEUG00000001470	GeneScaffold_4527	20168	-	DHX9	A	G	A	5	4	1	3	1	2	5	2	3
ENSMEUG00000001470	GeneScaffold_4527	21485	-	DHX9	A	G	A	11	0	11	7	0	7	13	0	13
ENSMEUG00000001475	GeneScaffold_773	65840	-	ESPN	A	C	T	0	-	-	0	-	-	9	0	9
ENSMEUG00000001475	GeneScaffold_773	65841	-	ESPN	A	T	G	0	-	-	0	-	-	9	0	9
ENSMEUG00000001475	GeneScaffold_773	66112	-	ESPN	A	C	T	0	-	-	0	-	-	15	0	15
ENSMEUG00000001514	GeneScaffold_773	81495	-	PLEKHG5	A	C	T	9	0	9	4	0	4	17	0	17
ENSMEUG00000001546	GeneScaffold_8062	6792	-	ALG14	A	A	G	3	0	3	1	1	0	10	5	5
ENSMEUG00000001563	Scaffold20535	15822	-	DARS2	A	C	A	2	0	2	3	0	3	8	0	8
ENSMEUG00000001563	Scaffold20535	15947	-	DARS2	A	T	C	1	0	1	0	-	-	5	0	5
ENSMEUG00000001563	Scaffold20535	16401	-	DARS2	A	G	T	0	-	-	1	1	0	5	0	5
ENSMEUG00000001563	Scaffold20535	16871	-	DARS2	A	A	G	7	0	7	2	0	2	18	0	18
ENSMEUG00000001590	GeneScaffold_5368	50515	-	ITPKB	A	T	C	5	0	5	4	0	4	4	0	4
ENSMEUG00000001590	GeneScaffold_5368	50630	-	ITPKB	A	G	A	7	2	5	6	0	6	3	0	3
ENSMEUG00000001590	GeneScaffold_5368	50686	-	ITPKB	A	C	A	8	3	5	4	0	4	0	-	-
ENSMEUG00000001611	Scaffold4495	3388	-	FCER1G	A	C	T	5	0	5	2	0	2	3	0	3
ENSMEUG00000001611	Scaffold4495	3484	-	FCER1G	A	A	C	3	1	2	3	0	3	2	0	2
ENSMEUG00000001611	Scaffold4495	16144	-	FCER1G	A	C	A	3	0	3	2	0	2	1	0	1
ENSMEUG00000001617	Scaffold4495	19426	-	NDUFS2	A	C	A	4	2	2	2	2	0	7	3	4
ENSMEUG00000001617	Scaffold4495	20028	-	NDUFS2	A	C	T	2	0	2	2	1	1	7	4	3
ENSMEUG00000001617	Scaffold4495	20111	-	NDUFS2	A	G	T	1	0	1	1	0	1	4	0	4
ENSMEUG00000001617	Scaffold4495	24353	-	NDUFS2	A	C	T	2	0	2	2	1	1	3	0	3
ENSMEUG00000001617	Scaffold4495	25298	-	NDUFS2	A	C	T	1	0	1	0	-	-	4	0	4
ENSMEUG00000001622	Scaffold80879	5558	-	OLFML3	A	G	A	0	-	-	0	-	-	27	10	17
ENSMEUG00000001673	GeneScaffold_5298	86045	-	MAEL	A	T	G	0	-	-	0	-	-	7	0	7
ENSMEUG00000001674	GeneScaffold_9689	232031	-	RYR2	A	A	C	12	0	12	10	0	10	32	0	32
ENSMEUG00000001674	GeneScaffold_9689	232080	-	RYR2	A	G	A	0	-	-	2	0	2	11	0	11
ENSMEUG00000001674	GeneScaffold_9689	232222	-	RYR2	A	A	G	3	0	3	2	0	2	6	0	6
ENSMEUG00000001674	GeneScaffold_9689	232274	-	RYR2	A	A	G	3	0	3	3	0	3	6	0	6
ENSMEUG00000001674	GeneScaffold_9689	232589	-	RYR2	A	A	G	17	0	17	8	0	8	42	0	42
ENSMEUG00000001674	GeneScaffold_9689	232670	-	RYR2	A	G	A	2	0	2	0	-	-	7	0	7
ENSMEUG00000001674	GeneScaffold_9689	232672	-	RYR2	A	T	A	1	0	1	0	-	-	7	0	7
ENSMEUG00000001674	GeneScaffold_9689	232926	-	RYR2	A	G	T	6	0	6	4	0	4	10	0	10
ENSMEUG00000001729	GeneScaffold_5264	5961	-	HSPG2	A	T	C	0	-	-	0	-	-	5	0	5
ENSMEUG00000001765	GeneScaffold_6378	11543	-	CPT2	A	T	C	4	2	2	4	1	3	12	5	7
ENSMEUG00000001765	GeneScaffold_6378	12283	-	CPT2	A	G	A	9	4	5	6	0	6	15	6	9
ENSMEUG00000001765	GeneScaffold_6378	12303	-	CPT2	A	G	A	11	11	0	1	0	1	17	8	9
ENSMEUG00000001765	GeneScaffold_6378	12330	-	CPT2	A	T	C	21	18	3	6	0	6	29	12	17
ENSMEUG00000001765	GeneScaffold_6378	12602	-	CPT2	A	T	C	6	3	3	11	5	6	34	34	0
ENSMEUG00000001765	GeneScaffold_6378	12778	-	CPT2	A	G	A	16	8	8	15	0	15	51	28	23
ENSMEUG00000001765	GeneScaffold_6378	12853	-	CPT2	A	A	C	2	0	2	0	-	-	3	0	3
ENSMEUG00000001765	GeneScaffold_6378	13353	-	CPT2	A	G	A	10	5	5	4	0	4	18	9	9
ENSMEUG00000001765	GeneScaffold_6378	13501	-	CPT2	A	A	G	11	8	3	11	0	11	38	19	19
ENSMEUG00000001769	GeneScaffold_9624	54874	-	MIER1	A	T	A	3	1	2	1	0	1	2	0	2
ENSMEUG00000001769	GeneScaffold_9624	55030	-	MIER1	A	T	C	2	0	2	1	0	1	2	0	2
ENSMEUG00000001769	GeneScaffold_9624	55031	-	MIER1	A	A	C	2	0	2	1	0	1	2	0	2
ENSMEUG00000001769	GeneScaffold_9624	64419	-	MIER1	A	T	A	2	0	2	2	0	2	1	0	1
ENSMEUG00000001774	Scaffold254440	2370	-	GLUL	A	G	C	1	0	1	1	0	1	12	0	12
ENSMEUG00000001774	Scaffold254440	3523	-	GLUL	A	A	G	3	1	2	1	0	1	12	8	4
ENSMEUG00000001774	Scaffold254440	3995	-	GLUL	A	A	G	3	0	3	0	-	-	3	0	3
ENSMEUG00000001830	GeneScaffold_6736	11867	-	ALPL	A	G	A	22	7	15	10	10	0	22	10	12
ENSMEUG00000001830	GeneScaffold_6736	22295	-	ALPL	A	C	A	7	0	7	2	0	2	10	0	10
ENSMEUG00000001933	GeneScaffold_193	3147	-	SCMH1	A	A	G	2	0	2	3	0	3	1	0	1
ENSMEUG00000001940	GeneScaffold_8293	728	-	MARCKSL1	A	A	T	0	-	-	0	-	-	8	0	8
ENSMEUG00000001951	GeneScaffold_3074	22306	-	WLS	A	A	G	3	0	3	1	0	1	1	0	1
ENSMEUG00000001951	GeneScaffold_3074	27467	-	WLS	A	T	C	11	4	7	4	4	0	0	-	-
ENSMEUG00000002002	Scaffold228523	2235	-	CD244	A	G	A	15	12	3	9	4	5	0	-	-
ENSMEUG00000002009	GeneScaffold_717	34858	-	DNTTIP2	A	T	C	2	0	2	2	0	2	2	0	2
ENSMEUG00000002009	GeneScaffold_717	35772	-	DNTTIP2	A	A	T	3	0	3	1	0	1	1	0	1
ENSMEUG00000002009	GeneScaffold_717	38986	-	DNTTIP2	A	C	T	14	11	3	12	0	12	7	0	7
ENSMEUG00000002009	GeneScaffold_717	40562	-	DNTTIP2	A	A	G	45	23	22	47	0	47	33	0	33
ENSMEUG00000002009	GeneScaffold_717	40888	-	DNTTIP2	A	T	C	20	11	9	23	0	23	22	0	22
ENSMEUG00000002009	GeneScaffold_717	41531	-	DNTTIP2	A	G	A	34	21	13	27	0	27	14	0	14
ENSMEUG00000002009	GeneScaffold_717	41539	-	DNTTIP2	A	C	T	29	13	16	26	26	0	13	13	0
ENSMEUG00000002009	GeneScaffold_717	41738	-	DNTTIP2	A	T	C	29	14	15	30	0	30	14	0	14
ENSMEUG00000002018	GeneScaffold_1005	21004	-	CAPZB	A	C	A	3	0	3	3	0	3	2	0	2
ENSMEUG00000002018	GeneScaffold_1005	21005	-	CAPZB	A	T	G	3	0	3	3	0	3	2	0	2
ENSMEUG00000002018	GeneScaffold_1005	33486	-	CAPZB	A	G	A	3	0	3	3	1	2	2	0	2
ENSMEUG00000002018	GeneScaffold_1005	33487	-	CAPZB	A	C	T	2	0	2	3	1	2	1	0	1
ENSMEUG00000002018	GeneScaffold_1005	42712	-	CAPZB	A	C	G	4	1	3	3	0	3	2	0	2
ENSMEUG00000002049	GeneScaffold_417	12861	-	DNAJC11	A	C	T	2	0	2	3	0	3	7	0	7
ENSMEUG00000002049	GeneScaffold_417	14410	-	DNAJC11	A	G	C	1	0	1	2	0	2	2	0	2
ENSMEUG00000002087	GeneScaffold_2650	64332	-	UBE4B	A	C	T	4	3	1	1	0	1	6	1	5
ENSMEUG00000002138	GeneScaffold_4529	81087	-	CEP350	A	G	A	2	0	2	1	0	1	2	0	2
ENSMEUG00000002194	GeneScaffold_10211	198932	-	CAMTA1	A	G	A	1	0	1	1	0	1	4	0	4
ENSMEUG00000002206	GeneScaffold_6435	28377	-	LDLRAP1	A	C	T	3	0	3	0	-	-	2	0	2
ENSMEUG00000002206	GeneScaffold_6435	28470	-	LDLRAP1	A	A	G	4	0	4	0	-	-	1	0	1
ENSMEUG00000002206	GeneScaffold_6435	30401	-	LDLRAP1	A	G	A	4	0	4	1	0	1	3	0	3
ENSMEUG00000002206	GeneScaffold_6435	32425	-	LDLRAP1	A	C	A	7	5	2	4	3	1	10	3	7
ENSMEUG00000002247	GeneScaffold_8015	131	-	CTPS1	A	T	C	4	0	4	1	0	1	3	0	3
ENSMEUG00000002352	GeneScaffold_10140	74802	-	CCNL2	A	A	C	4	2	2	3	1	2	6	4	2
ENSMEUG00000002352	GeneScaffold_10140	77579	-	CCNL2	A	G	A	2	0	2	1	0	1	2	0	2
ENSMEUG00000002352	GeneScaffold_10140	77580	-	CCNL2	A	C	G	4	0	4	3	0	3	3	0	3
ENSMEUG00000002365	GeneScaffold_174	5141	-	TRAF3IP3	A	G	A	10	2	8	3	3	0	1	1	0
ENSMEUG00000002365	GeneScaffold_174	20788	-	TRAF3IP3	A	T	C	12	0	12	12	0	12	2	0	2
ENSMEUG00000002365	GeneScaffold_174	27843	-	TRAF3IP3	A	C	G	4	0	4	2	0	2	2	0	2
ENSMEUG00000002416	GeneScaffold_3126	7023	-	TXNIP	A	A	T	11	8	3	7	4	3	7	4	3
ENSMEUG00000002416	GeneScaffold_3126	7615	-	TXNIP	A	A	T	12	6	6	12	5	7	6	2	4
ENSMEUG00000002422	GeneScaffold_665	36580	-	SPEN	A	A	C	14	0	14	11	0	11	15	0	15
ENSMEUG00000002422	GeneScaffold_665	44055	-	SPEN	A	C	A	15	0	15	12	0	12	24	0	24
ENSMEUG00000002451	GeneScaffold_3171	11736	-	NSL1	A	T	C	4	0	4	0	-	-	3	0	3
ENSMEUG00000002458	GeneScaffold_3171	13839	-	TATDN3	A	A	C	2	0	2	4	0	4	2	0	2
ENSMEUG00000002458	GeneScaffold_3171	19612	-	TATDN3	A	A	G	2	0	2	0	-	-	3	0	3
ENSMEUG00000002534	GeneScaffold_8814	21107	-	SF3A3	A	C	T	1	0	1	3	0	3	2	0	2
ENSMEUG00000002562	GeneScaffold_811	5496	-	EIF2B3	A	G	C	5	0	5	5	0	5	13	0	13
ENSMEUG00000002600	GeneScaffold_5353	7102	-	C1orf43	A	C	G	13	7	6	7	4	2	8	5	2
ENSMEUG00000002600	GeneScaffold_5353	8911	-	C1orf43	A	T	A	4	3	1	3	2	1	5	1	4
ENSMEUG00000002600	GeneScaffold_5353	9040	-	C1orf43	A	C	T	1	0	1	3	1	2	5	2	3
ENSMEUG00000002607	GeneScaffold_5353	34341	-	UBAP2L	A	A	G	1	0	1	2	0	2	10	0	10
ENSMEUG00000002607	GeneScaffold_5353	34389	-	UBAP2L	A	C	G	2	0	2	3	0	3	13	0	13
ENSMEUG00000002607	GeneScaffold_5353	44000	-	UBAP2L	A	T	A	2	0	2	2	0	2	3	1	2
ENSMEUG00000002607	GeneScaffold_5353	46088	-	UBAP2L	A	T	A	2	0	2	1	0	1	2	0	2
ENSMEUG00000002607	GeneScaffold_5353	47416	-	UBAP2L	A	A	G	19	7	12	15	8	7	19	3	16
ENSMEUG00000002632	GeneScaffold_5353	58583	-	HAX1	A	G	A	5	4	1	3	0	3	10	5	5
ENSMEUG00000002632	GeneScaffold_5353	58856	-	HAX1	A	T	G	6	4	2	2	2	0	10	6	4
ENSMEUG00000002660	GeneScaffold_1469	18309	-	SH3GLB1	A	T	G	2	0	2	0	-	-	3	0	3
ENSMEUG00000002660	GeneScaffold_1469	18721	-	SH3GLB1	A	A	G	3	0	3	1	0	1	4	0	4
ENSMEUG00000002660	GeneScaffold_1469	19044	-	SH3GLB1	A	G	A	5	0	5	0	-	-	6	5	1
ENSMEUG00000002660	GeneScaffold_1469	20482	-	SH3GLB1	A	C	T	4	0	4	3	2	1	3	2	1
ENSMEUG00000002660	GeneScaffold_1469	20965	-	SH3GLB1	A	G	A	3	0	3	1	0	1	1	0	1
ENSMEUG00000002660	GeneScaffold_1469	21353	-	SH3GLB1	A	T	C	3	0	3	0	-	-	3	0	3
ENSMEUG00000002660	GeneScaffold_1469	23832	-	SH3GLB1	A	T	C	4	0	4	1	0	1	3	0	3
ENSMEUG00000002677	GeneScaffold_9987	20554	-	CSDE1	A	C	A	2	1	1	3	1	2	5	2	3
ENSMEUG00000002677	GeneScaffold_9987	22127	-	CSDE1	A	C	T	4	1	3	0	-	-	4	0	4
ENSMEUG00000002677	GeneScaffold_9987	23300	-	CSDE1	A	A	C	1	0	1	2	1	1	3	0	3
ENSMEUG00000002677	GeneScaffold_9987	23424	-	CSDE1	A	A	G	3	0	3	5	2	3	3	1	2
ENSMEUG00000002677	GeneScaffold_9987	24296	-	CSDE1	A	C	A	7	0	7	9	1	8	10	2	8
ENSMEUG00000002677	GeneScaffold_9987	24681	-	CSDE1	A	C	A	3	1	2	1	0	1	2	0	2
ENSMEUG00000002677	GeneScaffold_9987	30404	-	CSDE1	A	C	A	2	0	2	1	0	1	2	0	2
ENSMEUG00000002677	GeneScaffold_9987	30518	-	CSDE1	A	A	T	2	0	2	3	0	3	1	0	1
ENSMEUG00000002677	GeneScaffold_9987	36534	-	CSDE1	A	C	A	1	0	1	3	0	3	1	0	1
ENSMEUG00000002677	GeneScaffold_9987	38749	-	CSDE1	A	A	T	2	0	2	3	1	2	1	0	1
ENSMEUG00000002677	GeneScaffold_9987	41233	-	CSDE1	A	A	C	5	1	4	4	0	4	4	0	4
ENSMEUG00000002677	GeneScaffold_9987	41781	-	CSDE1	A	C	T	2	0	2	2	0	2	2	0	2
ENSMEUG00000002723	GeneScaffold_9807	30762	-	ZDHHC18	A	C	A	11	5	6	7	7	0	16	16	0
ENSMEUG00000002723	GeneScaffold_9807	31634	-	ZDHHC18	A	T	C	9	9	0	3	1	2	11	5	6
ENSMEUG00000002723	GeneScaffold_9807	32091	-	ZDHHC18	A	T	C	14	7	7	10	7	3	34	33	1
ENSMEUG00000002723	GeneScaffold_9807	32154	-	ZDHHC18	A	G	A	6	3	3	2	1	1	17	10	7
ENSMEUG00000002723	GeneScaffold_9807	68015	-	ZDHHC18	A	A	G	7	7	0	6	0	6	4	0	4
ENSMEUG00000002728	GeneScaffold_3083	43520	-	PLEKHM2	A	G	A	3	0	3	0	-	-	6	0	6
ENSMEUG00000002728	GeneScaffold_3083	43542	-	PLEKHM2	A	A	G	3	0	3	0	-	-	3	0	3
ENSMEUG00000002728	GeneScaffold_3083	45455	-	PLEKHM2	A	C	T	0	-	-	3	0	3	2	0	2
ENSMEUG00000002779	GeneScaffold_6373	22541	-	C8A	A	C	T	0	-	-	0	-	-	28	15	13
ENSMEUG00000002779	GeneScaffold_6373	30158	-	C8A	A	C	T	0	-	-	0	-	-	48	32	16
ENSMEUG00000002779	GeneScaffold_6373	30173	-	C8A	A	G	T	0	-	-	0	-	-	36	21	15
ENSMEUG00000002779	GeneScaffold_6373	32668	-	C8A	A	C	T	0	-	-	0	-	-	44	27	17
ENSMEUG00000002779	GeneScaffold_6373	32674	-	C8A	A	T	C	0	-	-	0	-	-	38	24	14
ENSMEUG00000002779	GeneScaffold_6373	33414	-	C8A	A	A	G	0	-	-	0	-	-	54	31	23
ENSMEUG00000002779	GeneScaffold_6373	39304	-	C8A	A	T	C	0	-	-	0	-	-	74	38	36
ENSMEUG00000002779	GeneScaffold_6373	54726	-	C8A	A	T	C	0	-	-	0	-	-	85	55	30
ENSMEUG00000002826	GeneScaffold_6755	13351	-	FAM102B	A	A	G	6	0	6	3	0	3	0	-	-
ENSMEUG00000002904	GeneScaffold_6626	14421	-	SHC1	A	C	A	5	2	3	4	2	2	4	2	2
ENSMEUG00000002904	GeneScaffold_6626	15040	-	SHC1	A	A	G	2	1	1	2	0	2	2	0	2
ENSMEUG00000002925	GeneScaffold_6626	55014	-	ZBTB7B	A	A	G	9	5	4	4	2	2	7	3	4
ENSMEUG00000002982	GeneScaffold_3173	22714	-	ARID1A	A	C	T	13	13	0	12	5	7	5	1	4
ENSMEUG00000002982	GeneScaffold_3173	30474	-	ARID1A	A	G	C	4	1	3	1	0	1	1	0	1
ENSMEUG00000002982	GeneScaffold_3173	37312	-	ARID1A	A	G	A	27	27	0	16	9	7	13	13	0
ENSMEUG00000002982	GeneScaffold_3173	37762	-	ARID1A	A	A	G	5	0	5	5	0	5	6	0	6
ENSMEUG00000002982	GeneScaffold_3173	37773	-	ARID1A	A	A	G	4	0	4	4	0	4	5	0	5
ENSMEUG00000002982	GeneScaffold_3173	39492	-	ARID1A	A	G	T	4	0	4	2	1	1	2	0	2
ENSMEUG00000002995	GeneScaffold_3067	955	-	IVNS1ABP	A	C	T	12	0	12	3	0	3	6	0	6
ENSMEUG00000002995	GeneScaffold_3067	6707	-	IVNS1ABP	A	T	G	4	1	3	1	0	1	1	0	1
ENSMEUG00000003021	GeneScaffold_4531	10115	-	FAM129A	A	A	G	21	0	21	14	0	14	6	0	6
ENSMEUG00000003021	GeneScaffold_4531	11875	-	FAM129A	A	T	G	8	0	8	1	1	0	0	-	-
ENSMEUG00000003021	GeneScaffold_4531	27754	-	FAM129A	A	C	G	5	2	3	3	0	3	0	-	-
ENSMEUG00000003021	GeneScaffold_4531	74117	-	FAM129A	A	A	G	5	0	5	0	-	-	0	-	-
ENSMEUG00000003021	GeneScaffold_4531	76856	-	FAM129A	A	T	C	4	0	4	3	1	2	0	-	-
ENSMEUG00000003045	GeneScaffold_3048	719	-	SRSF4	A	A	G	12	12	0	3	0	3	18	11	7
ENSMEUG00000003083	GeneScaffold_4533	58336	-	LAMC1	A	G	A	2	0	2	1	0	1	4	0	4
ENSMEUG00000003135	GeneScaffold_8991	46717	-	FAF1	A	T	C	1	0	1	0	-	-	8	0	8
ENSMEUG00000003135	GeneScaffold_8991	46718	-	FAF1	A	G	A	1	0	1	0	-	-	8	0	8
ENSMEUG00000003135	GeneScaffold_8991	48486	-	FAF1	A	T	C	0	-	-	0	-	-	5	0	5
ENSMEUG00000003154	GeneScaffold_6174	7169	-	TRIM11	A	C	T	4	1	3	2	0	2	2	1	1
ENSMEUG00000003164	GeneScaffold_3411	15581	-	CLCN6	A	T	C	6	0	6	5	5	0	5	1	4
ENSMEUG00000003200	GeneScaffold_722	41989	-	PRKCZ	A	A	G	0	-	-	0	-	-	7	0	7
ENSMEUG00000003200	GeneScaffold_722	41990	-	PRKCZ	A	G	T	0	-	-	0	-	-	7	0	7
ENSMEUG00000003212	GeneScaffold_6746	3753	-	OMA1	A	C	T	7	0	7	4	4	0	15	15	0
ENSMEUG00000003215	GeneScaffold_3128	9123	-	HMGCL	A	G	T	1	0	1	3	0	3	6	0	6
ENSMEUG00000003215	GeneScaffold_3128	14373	-	HMGCL	A	C	T	0	-	-	1	1	0	6	0	6
ENSMEUG00000003215	GeneScaffold_3128	14406	-	HMGCL	A	G	A	1	0	1	1	1	0	7	0	7
ENSMEUG00000003219	GeneScaffold_7983	17160	-	LRRC8C	A	T	C	21	7	14	15	7	8	3	0	3
ENSMEUG00000003225	GeneScaffold_8341	26487	-	GPN2	A	C	G	2	0	2	1	0	1	5	0	5
ENSMEUG00000003227	Scaffold33518	17091	-	TMEM63A	A	G	A	3	0	3	3	2	1	2	0	2
ENSMEUG00000003227	Scaffold33518	37222	-	TMEM63A	A	C	T	5	4	1	2	0	2	3	0	3
ENSMEUG00000003236	GeneScaffold_8341	32558	-	GPATCH3	A	G	A	0	-	-	0	-	-	5	0	5
ENSMEUG00000003272	GeneScaffold_6518	22982	-	SF3B4	A	C	A	3	0	3	1	0	1	1	0	1
ENSMEUG00000003272	GeneScaffold_6518	23664	-	SF3B4	A	C	G	6	0	6	5	0	5	11	0	11
ENSMEUG00000003292	GeneScaffold_6437	12792	-	PAFAH2	A	C	T	3	0	3	1	0	1	1	0	1
ENSMEUG00000003292	GeneScaffold_6437	21819	-	PAFAH2	A	G	A	8	0	8	9	0	9	3	0	3
ENSMEUG00000003349	GeneScaffold_3062	38238	-	MAD2L2	A	C	T	11	7	4	10	6	4	9	9	0
ENSMEUG00000003349	GeneScaffold_3062	38499	-	MAD2L2	A	G	A	16	7	9	11	11	0	15	8	7
ENSMEUG00000003349	GeneScaffold_3062	38623	-	MAD2L2	A	A	G	4	3	1	2	1	1	13	5	8
ENSMEUG00000003349	GeneScaffold_3062	38937	-	MAD2L2	A	C	T	13	10	3	12	12	0	26	11	15
ENSMEUG00000003349	GeneScaffold_3062	38970	-	MAD2L2	A	A	G	17	15	2	15	15	0	24	9	15
ENSMEUG00000003349	GeneScaffold_3062	39656	-	MAD2L2	A	C	T	7	5	2	5	5	0	13	8	5
ENSMEUG00000003349	GeneScaffold_3062	39894	-	MAD2L2	A	A	G	3	1	2	3	0	3	3	2	1
ENSMEUG00000003349	GeneScaffold_3062	42542	-	MAD2L2	A	A	G	3	0	3	2	0	2	1	0	1
ENSMEUG00000003361	Scaffold4166	12725	-	TOR3A	A	A	G	2	0	2	2	0	2	7	0	7
ENSMEUG00000003361	Scaffold4166	12871	-	TOR3A	A	G	T	2	0	2	2	0	2	3	1	2
ENSMEUG00000003384	GeneScaffold_3068	8710	-	MFN2	A	A	G	17	7	10	14	14	0	14	5	9
ENSMEUG00000003384	GeneScaffold_3068	10766	-	MFN2	A	G	A	4	0	4	1	0	1	3	0	3
ENSMEUG00000003384	GeneScaffold_3068	10861	-	MFN2	A	T	A	1	0	1	2	0	2	3	0	3
ENSMEUG00000003384	GeneScaffold_3068	22444	-	MFN2	A	T	A	2	0	2	3	0	3	2	0	2
ENSMEUG00000003403	GeneScaffold_6962	30455	-	MEAF6	A	T	A	12	7	5	5	0	5	3	2	1
ENSMEUG00000003403	GeneScaffold_6962	43326	-	MEAF6	A	A	G	4	2	2	2	2	0	8	2	6
ENSMEUG00000003473	GeneScaffold_262	18769	-	CLCA1	A	T	C	0	-	-	0	-	-	6	0	6
ENSMEUG00000003500	GeneScaffold_3810	5986	-	HIVEP3	A	A	G	9	4	5	6	6	0	2	1	1
ENSMEUG00000003525	GeneScaffold_141	2761	-	SELL	A	C	T	5	0	5	8	3	5	1	0	1
ENSMEUG00000003525	GeneScaffold_141	3014	-	SELL	A	A	G	21	1	20	16	0	16	2	0	2
ENSMEUG00000003525	GeneScaffold_141	5955	-	SELL	A	G	T	4	0	4	1	0	1	0	-	-
ENSMEUG00000003525	GeneScaffold_141	10540	-	SELL	A	C	A	11	4	7	8	8	0	1	0	1
ENSMEUG00000003525	GeneScaffold_141	12528	-	SELL	A	C	G	2	0	2	3	0	3	0	-	-
ENSMEUG00000003525	GeneScaffold_141	12596	-	SELL	A	T	C	69	0	69	54	0	54	12	0	12
ENSMEUG00000003525	GeneScaffold_141	12727	-	SELL	A	C	G	8	5	3	5	3	2	1	0	1
ENSMEUG00000003543	GeneScaffold_5268	14171	-	TINAGL1	A	A	G	1	0	1	0	-	-	5	0	5
ENSMEUG00000003543	GeneScaffold_5268	14174	-	TINAGL1	A	A	C	1	0	1	0	-	-	5	0	5
ENSMEUG00000003543	GeneScaffold_5268	16971	-	TINAGL1	A	A	G	4	2	2	3	0	3	2	0	2
ENSMEUG00000003682	GeneScaffold_5322	23995	-	ZNF687	A	A	G	8	0	8	3	3	0	7	2	5
ENSMEUG00000003682	GeneScaffold_5322	25067	-	ZNF687	A	C	T	14	7	7	7	7	0	23	10	13
ENSMEUG00000003706	GeneScaffold_5322	26904	-	PI4KB	A	G	T	3	0	3	2	1	1	4	2	2
ENSMEUG00000003706	GeneScaffold_5322	27900	-	PI4KB	A	C	A	6	3	3	2	0	2	4	1	3
ENSMEUG00000003711	GeneScaffold_656	21429	-	PKN2	A	G	A	1	0	1	2	0	2	3	0	3
ENSMEUG00000003711	GeneScaffold_656	62757	-	PKN2	A	C	T	0	-	-	1	0	1	6	0	6
ENSMEUG00000003718	GeneScaffold_7761	50564	-	UBE2Q1	A	C	A	3	1	2	5	3	2	6	3	3
ENSMEUG00000003720	GeneScaffold_4638	29329	-	KCTD3	A	C	T	0	-	-	0	-	-	12	0	12
ENSMEUG00000003769	GeneScaffold_3751	12095	-	HNRNPR	A	A	C	26	0	26	8	0	8	40	0	40
ENSMEUG00000003769	GeneScaffold_3751	12327	-	HNRNPR	A	A	G	15	0	15	9	0	9	21	0	21
ENSMEUG00000003769	GeneScaffold_3751	13503	-	HNRNPR	A	G	A	2	0	2	0	-	-	3	0	3
ENSMEUG00000003769	GeneScaffold_3751	17769	-	HNRNPR	A	A	T	4	2	2	3	0	3	2	0	2
ENSMEUG00000003769	GeneScaffold_3751	17772	-	HNRNPR	A	T	C	5	2	3	4	0	4	5	0	5
ENSMEUG00000003769	GeneScaffold_3751	27832	-	HNRNPR	A	A	G	1	0	1	3	0	3	3	0	3
ENSMEUG00000003807	GeneScaffold_4640	22574	-	RASSF5	A	C	G	3	0	3	3	1	2	0	-	-
ENSMEUG00000003818	GeneScaffold_6161	14267	-	CC2D1B	A	A	G	2	0	2	3	0	3	8	0	8
ENSMEUG00000003870	GeneScaffold_4634	17664	-	EPRS	A	C	T	2	0	2	1	0	1	3	0	3
ENSMEUG00000003870	GeneScaffold_4634	25842	-	EPRS	A	C	G	3	0	3	3	0	3	6	0	6
ENSMEUG00000003870	GeneScaffold_4634	52075	-	EPRS	A	A	T	2	0	2	1	0	1	2	0	2
ENSMEUG00000004026	Scaffold16292	15499	-	TMEM39B	A	A	C	19	0	19	16	0	16	11	0	11
ENSMEUG00000004048	GeneScaffold_324	29108	-	KPNA6	A	T	A	4	1	3	4	1	3	1	0	1
ENSMEUG00000004048	GeneScaffold_324	29245	-	KPNA6	A	T	C	5	0	5	3	1	2	2	0	2
ENSMEUG00000004048	GeneScaffold_324	30881	-	KPNA6	A	G	T	1	0	1	2	0	2	2	0	2
ENSMEUG00000004048	GeneScaffold_324	31681	-	KPNA6	A	T	C	1	0	1	3	0	3	2	1	1
ENSMEUG00000004048	GeneScaffold_324	33449	-	KPNA6	A	A	G	2	0	2	2	0	2	2	1	1
ENSMEUG00000004048	GeneScaffold_324	34350	-	KPNA6	A	C	T	1	0	1	4	0	4	0	-	-
ENSMEUG00000004079	GeneScaffold_6882	90945	-	SRGAP2	A	T	C	0	-	-	0	-	-	6	0	6
ENSMEUG00000004079	GeneScaffold_6882	104522	-	SRGAP2	A	T	C	2	0	2	0	-	-	11	0	11
ENSMEUG00000004262	GeneScaffold_3160	5794	-	SERPINC1	A	T	C	0	-	-	0	-	-	5	0	5
ENSMEUG00000004262	GeneScaffold_3160	14618	-	SERPINC1	A	T	G	0	-	-	0	-	-	5	0	5
ENSMEUG00000004262	GeneScaffold_3160	14619	-	SERPINC1	A	A	C	0	-	-	0	-	-	6	0	6
ENSMEUG00000004262	GeneScaffold_3160	46003	-	SERPINC1	A	A	C	1	0	1	1	1	0	19	10	9
ENSMEUG00000004262	GeneScaffold_3160	46334	-	SERPINC1	A	A	T	9	3	6	8	4	4	21	21	0
ENSMEUG00000004262	GeneScaffold_3160	47736	-	SERPINC1	A	A	T	0	-	-	0	-	-	5	0	5
ENSMEUG00000004262	GeneScaffold_3160	47737	-	SERPINC1	A	C	T	0	-	-	0	-	-	5	0	5
ENSMEUG00000004282	GeneScaffold_8933	74786	-	PDE4B	A	T	C	6	0	6	6	5	1	3	1	2
ENSMEUG00000004373	GeneScaffold_5327	2695	-	CTSK	A	A	G	0	-	-	0	-	-	13	0	13
ENSMEUG00000004428	GeneScaffold_196	14479	-	FMO1	A	A	G	0	-	-	0	-	-	7	0	7
ENSMEUG00000004428	GeneScaffold_196	16236	-	FMO1	A	A	G	0	-	-	0	-	-	55	0	55
ENSMEUG00000004428	GeneScaffold_196	16531	-	FMO1	A	A	T	0	-	-	0	-	-	7	0	7
ENSMEUG00000004428	GeneScaffold_196	17518	-	FMO1	A	C	T	0	-	-	0	-	-	10	0	10
ENSMEUG00000004428	GeneScaffold_196	17625	-	FMO1	A	A	G	0	-	-	0	-	-	7	0	7
ENSMEUG00000004428	GeneScaffold_196	17881	-	FMO1	A	C	T	0	-	-	0	-	-	9	0	9
ENSMEUG00000004428	GeneScaffold_196	17914	-	FMO1	A	A	C	0	-	-	0	-	-	8	0	8
ENSMEUG00000004428	GeneScaffold_196	19236	-	FMO1	A	C	A	0	-	-	0	-	-	55	42	13
ENSMEUG00000004428	GeneScaffold_196	19269	-	FMO1	A	C	T	0	-	-	0	-	-	36	24	12
ENSMEUG00000004446	GeneScaffold_5302	19938	-	PPOX	A	T	G	4	2	2	2	0	2	8	6	2
ENSMEUG00000004446	GeneScaffold_5302	21796	-	PPOX	A	A	G	1	0	1	3	0	3	2	1	1
ENSMEUG00000004465	GeneScaffold_5302	44338	-	B4GALT3	A	A	G	0	-	-	3	0	3	5	0	5
ENSMEUG00000004480	Scaffold7515	16883	-	NFYC	A	C	A	3	0	3	3	0	3	3	1	2
ENSMEUG00000004480	Scaffold7515	25043	-	NFYC	A	A	G	13	13	0	12	0	12	15	7	8
ENSMEUG00000004480	Scaffold7515	32757	-	NFYC	A	G	A	6	1	5	5	0	5	6	0	6
ENSMEUG00000004525	GeneScaffold_8351	24513	-	SDF4	A	A	C	4	1	3	2	0	2	7	3	4
ENSMEUG00000004525	GeneScaffold_8351	24514	-	SDF4	A	C	G	3	1	2	2	0	2	5	3	2
ENSMEUG00000004542	GeneScaffold_3141	18474	-	SLC19A2	A	C	G	4	0	4	3	2	1	5	4	1
ENSMEUG00000004584	Scaffold81496	7401	-	SLC30A1	A	C	G	5	0	5	3	0	3	10	0	10
ENSMEUG00000004593	Scaffold109201	5013	-	NR0B2	A	C	A	0	-	-	0	-	-	22	0	22
ENSMEUG00000004593	Scaffold109201	6697	-	NR0B2	A	C	T	0	-	-	0	-	-	10	0	10
ENSMEUG00000004620	Scaffold942	48837	-	CRYZ	A	G	A	3	0	3	0	-	-	76	0	76
ENSMEUG00000004620	Scaffold942	48906	-	CRYZ	A	C	G	1	1	0	0	-	-	15	8	7
ENSMEUG00000004620	Scaffold942	49832	-	CRYZ	A	C	G	0	-	-	1	0	1	6	0	6
ENSMEUG00000004620	Scaffold942	50142	-	CRYZ	A	T	A	0	-	-	1	0	1	4	0	4
ENSMEUG00000004620	Scaffold942	50346	-	CRYZ	A	A	T	1	0	1	2	0	2	5	1	4
ENSMEUG00000004691	GeneScaffold_4217	10214	-	GPBP1L1	A	G	A	5	1	4	2	0	2	1	1	0
ENSMEUG00000004691	GeneScaffold_4217	12032	-	GPBP1L1	A	C	T	3	1	2	1	0	1	2	0	2
ENSMEUG00000004691	GeneScaffold_4217	44350	-	GPBP1L1	A	C	A	2	0	2	2	0	2	5	3	2
ENSMEUG00000004716	GeneScaffold_3070	71659	-	NCF2	A	A	T	3	2	1	4	1	3	2	0	2
ENSMEUG00000004716	GeneScaffold_3070	79386	-	NCF2	A	T	C	13	7	6	5	5	0	6	2	4
ENSMEUG00000004716	GeneScaffold_3070	79569	-	NCF2	A	C	T	23	14	9	13	11	2	9	0	9
ENSMEUG00000004716	GeneScaffold_3070	79673	-	NCF2	A	C	T	14	5	9	9	9	0	6	3	3
ENSMEUG00000004716	GeneScaffold_3070	79829	-	NCF2	A	A	G	11	5	6	3	3	0	3	0	3
ENSMEUG00000004716	GeneScaffold_3070	84140	-	NCF2	A	C	T	3	0	3	3	1	2	1	0	1
ENSMEUG00000004716	GeneScaffold_3070	92599	-	NCF2	A	T	C	6	3	3	4	1	3	2	1	1
ENSMEUG00000004768	Scaffold68201	8503	-	LYPLA2	A	C	T	1	0	1	1	0	1	5	0	5
ENSMEUG00000004768	Scaffold68201	10376	-	LYPLA2	A	A	T	3	1	2	1	0	1	2	0	2
ENSMEUG00000004776	GeneScaffold_6240	14235	-	MOV10	A	G	A	19	0	19	3	0	3	12	0	12
ENSMEUG00000004776	GeneScaffold_6240	18776	-	MOV10	A	T	C	8	0	8	11	0	11	20	0	20
ENSMEUG00000004777	GeneScaffold_3098	61556	-	TBCE	A	C	T	2	0	2	1	1	0	6	2	4
ENSMEUG00000004777	GeneScaffold_3098	62321	-	TBCE	A	G	A	5	1	4	0	-	-	11	3	8
ENSMEUG00000004777	GeneScaffold_3098	62647	-	TBCE	A	G	A	5	2	3	1	0	1	14	6	8
ENSMEUG00000004778	GeneScaffold_6859	20392	-	TM2D1	A	C	T	33	33	0	29	0	29	52	11	41
ENSMEUG00000004817	GeneScaffold_3115	9936	-	SDHB	A	C	T	1	0	1	1	0	1	5	0	5
ENSMEUG00000004836	Scaffold107627	8282	-	C1orf174	A	A	T	4	1	3	4	1	3	2	1	1
ENSMEUG00000004836	Scaffold107627	8502	-	C1orf174	A	T	C	5	3	2	7	5	2	7	0	7
ENSMEUG00000004840	GeneScaffold_5344	46318	-	SMYD2	A	T	C	5	0	5	4	0	4	3	0	3
ENSMEUG00000004840	GeneScaffold_5344	60566	-	SMYD2	A	C	G	0	-	-	0	-	-	5	0	5
ENSMEUG00000004840	GeneScaffold_5344	61053	-	SMYD2	A	C	T	1	0	1	0	-	-	4	0	4
ENSMEUG00000004840	GeneScaffold_5344	61085	-	SMYD2	A	C	T	1	0	1	0	-	-	5	0	5
ENSMEUG00000004859	GeneScaffold_4334	13106	-	PRPF38B	A	A	C	2	0	2	0	-	-	5	0	5
ENSMEUG00000004859	GeneScaffold_4334	16867	-	PRPF38B	A	T	C	43	0	43	33	0	33	62	0	62
ENSMEUG00000004876	GeneScaffold_4798	74206	-	BCAR3	A	C	T	1	0	1	1	0	1	3	0	3
ENSMEUG00000004876	GeneScaffold_4798	74468	-	BCAR3	A	T	G	0	-	-	0	-	-	5	0	5
ENSMEUG00000004896	GeneScaffold_3179	13029	-	TXNDC12	A	A	T	0	-	-	2	0	2	3	0	3
ENSMEUG00000004896	GeneScaffold_3179	18509	-	TXNDC12	A	G	A	3	1	2	3	3	0	10	6	4
ENSMEUG00000004896	GeneScaffold_3179	18564	-	TXNDC12	A	A	C	0	-	-	0	-	-	5	0	5
ENSMEUG00000004960	GeneScaffold_4082	8029	-	CAP1	A	T	C	2	0	2	1	0	1	2	0	2
ENSMEUG00000004960	GeneScaffold_4082	16563	-	CAP1	A	T	A	4	0	4	2	0	2	2	0	2
ENSMEUG00000004960	GeneScaffold_4082	18068	-	CAP1	A	G	A	2	0	2	2	0	2	3	0	3
ENSMEUG00000004963	GeneScaffold_8301	9628	-	APITD1-CORT	A	G	A	5	0	5	0	-	-	0	-	-
ENSMEUG00000004963	GeneScaffold_8301	19267	-	APITD1-CORT	A	A	G	4	1	3	4	1	3	0	-	-
ENSMEUG00000004963	GeneScaffold_8301	42299	-	APITD1-CORT	A	T	C	1	0	1	3	0	3	1	0	1
ENSMEUG00000004963	GeneScaffold_8301	48916	-	APITD1-CORT	A	G	C	2	0	2	1	0	1	2	0	2
ENSMEUG00000004963	GeneScaffold_8301	48944	-	APITD1-CORT	A	A	T	4	2	2	3	1	2	5	2	3
ENSMEUG00000004983	GeneScaffold_3753	8318	-	TCEA3	A	A	G	1	0	1	2	0	2	14	6	8
ENSMEUG00000004983	GeneScaffold_3753	12563	-	TCEA3	A	G	A	4	2	2	1	1	0	9	5	4
ENSMEUG00000004983	GeneScaffold_3753	21257	-	TCEA3	A	A	G	1	0	1	0	-	-	14	1	13
ENSMEUG00000004983	GeneScaffold_3753	22591	-	TCEA3	A	A	C	1	0	1	0	-	-	9	3	6
ENSMEUG00000004983	GeneScaffold_3753	26253	-	TCEA3	A	T	C	3	0	3	5	0	5	13	6	7
ENSMEUG00000005007	GeneScaffold_4520	54129	-	COG2	A	A	T	14	9	5	5	3	2	18	8	10
ENSMEUG00000005007	GeneScaffold_4520	81352	-	COG2	A	G	C	0	-	-	0	-	-	29	12	17
ENSMEUG00000005047	GeneScaffold_1055	11688	-	MKNK1	A	G	A	14	5	9	11	4	7	17	17	0
ENSMEUG00000005051	GeneScaffold_1176	59924	-	SMAP2	A	T	A	3	1	2	2	0	2	3	1	2
ENSMEUG00000005051	GeneScaffold_1176	61436	-	SMAP2	A	T	A	5	1	4	3	1	2	1	0	1
ENSMEUG00000005051	GeneScaffold_1176	70143	-	SMAP2	A	G	C	3	1	2	3	0	3	1	0	1
ENSMEUG00000005051	GeneScaffold_1176	73854	-	SMAP2	A	C	T	6	1	5	1	0	1	1	1	0
ENSMEUG00000005051	GeneScaffold_1176	77702	-	SMAP2	A	C	T	5	0	5	1	1	0	6	2	4
ENSMEUG00000005051	GeneScaffold_1176	78822	-	SMAP2	A	G	A	37	37	0	22	6	16	16	9	7
ENSMEUG00000005057	Scaffold60688	5510	-	E2F2	A	G	C	3	1	2	3	1	2	4	2	2
ENSMEUG00000005057	Scaffold60688	5964	-	E2F2	A	C	A	10	6	4	9	6	3	3	3	0
ENSMEUG00000005068	GeneScaffold_8989	37474	-	YRDC	A	T	G	2	0	2	1	0	1	2	0	2
ENSMEUG00000005076	GeneScaffold_6490	14882	-	F11R	A	A	G	4	4	0	4	2	2	20	14	6
ENSMEUG00000005088	GeneScaffold_4804	19049	-	ARHGAP29	A	T	C	0	-	-	0	-	-	5	0	5
ENSMEUG00000005089	GeneScaffold_5355	19906	-	KIAA0907	A	C	A	2	0	2	2	0	2	1	0	1
ENSMEUG00000005090	GeneScaffold_1178	13382	-	PPIE	A	T	C	13	13	0	11	3	8	12	12	0
ENSMEUG00000005129	GeneScaffold_3168	18806	-	RPS6KA1	A	T	C	3	0	3	3	0	3	0	-	-
ENSMEUG00000005129	GeneScaffold_3168	19025	-	RPS6KA1	A	T	C	4	1	3	2	0	2	0	-	-
ENSMEUG00000005129	GeneScaffold_3168	19612	-	RPS6KA1	A	G	T	0	-	-	4	0	4	3	0	3
ENSMEUG00000005129	GeneScaffold_3168	24144	-	RPS6KA1	A	T	C	8	5	3	12	6	6	5	2	3
ENSMEUG00000005129	GeneScaffold_3168	31193	-	RPS6KA1	A	C	T	11	5	6	5	5	0	6	6	0
ENSMEUG00000005129	GeneScaffold_3168	32248	-	RPS6KA1	A	C	G	1	0	1	3	0	3	1	0	1
ENSMEUG00000005129	GeneScaffold_3168	40734	-	RPS6KA1	A	T	C	11	9	2	4	0	4	1	0	1
ENSMEUG00000005134	GeneScaffold_3109	14439	-	KMO	A	C	T	1	0	1	0	-	-	7	0	7
ENSMEUG00000005134	GeneScaffold_3109	16433	-	KMO	A	T	G	0	-	-	0	-	-	5	0	5
ENSMEUG00000005134	GeneScaffold_3109	30494	-	KMO	A	A	C	1	0	1	1	0	1	7	0	7
ENSMEUG00000005134	GeneScaffold_3109	33673	-	KMO	A	G	A	1	0	1	0	-	-	15	0	15
ENSMEUG00000005134	GeneScaffold_3109	33767	-	KMO	A	C	G	0	-	-	0	-	-	5	0	5
ENSMEUG00000005134	GeneScaffold_3109	34204	-	KMO	A	A	G	0	-	-	0	-	-	5	0	5
ENSMEUG00000005134	GeneScaffold_3109	34411	-	KMO	A	A	G	0	-	-	0	-	-	5	0	5
ENSMEUG00000005134	GeneScaffold_3109	36197	-	KMO	A	A	G	0	-	-	0	-	-	26	0	26
ENSMEUG00000005134	GeneScaffold_3109	36315	-	KMO	A	C	T	0	-	-	0	-	-	33	0	33
ENSMEUG00000005134	GeneScaffold_3109	36442	-	KMO	A	C	T	0	-	-	0	-	-	21	0	21
ENSMEUG00000005134	GeneScaffold_3109	36460	-	KMO	A	A	G	0	-	-	0	-	-	16	0	16
ENSMEUG00000005134	GeneScaffold_3109	36594	-	KMO	A	C	T	0	-	-	1	0	1	17	0	17
ENSMEUG00000005134	GeneScaffold_3109	37375	-	KMO	A	G	C	0	-	-	0	-	-	5	0	5
ENSMEUG00000005134	GeneScaffold_3109	37528	-	KMO	A	G	A	0	-	-	0	-	-	21	0	21
ENSMEUG00000005134	GeneScaffold_3109	37540	-	KMO	A	T	C	0	-	-	0	-	-	19	0	19
ENSMEUG00000005134	GeneScaffold_3109	37594	-	KMO	A	A	G	0	-	-	0	-	-	12	0	12
ENSMEUG00000005134	GeneScaffold_3109	37619	-	KMO	A	G	A	0	-	-	0	-	-	5	0	5
ENSMEUG00000005134	GeneScaffold_3109	37824	-	KMO	A	A	G	0	-	-	0	-	-	28	0	28
ENSMEUG00000005134	GeneScaffold_3109	37838	-	KMO	A	C	A	0	-	-	0	-	-	29	0	29
ENSMEUG00000005134	GeneScaffold_3109	38103	-	KMO	A	T	C	0	-	-	0	-	-	25	0	25
ENSMEUG00000005134	GeneScaffold_3109	38115	-	KMO	A	C	A	0	-	-	0	-	-	26	0	26
ENSMEUG00000005134	GeneScaffold_3109	38354	-	KMO	A	T	C	0	-	-	0	-	-	5	0	5
ENSMEUG00000005134	GeneScaffold_3109	38439	-	KMO	A	A	G	0	-	-	0	-	-	13	0	13
ENSMEUG00000005134	GeneScaffold_3109	38489	-	KMO	A	C	T	0	-	-	0	-	-	28	0	28
ENSMEUG00000005134	GeneScaffold_3109	38523	-	KMO	A	C	T	0	-	-	0	-	-	23	0	23
ENSMEUG00000005134	GeneScaffold_3109	38552	-	KMO	A	T	C	1	0	1	0	-	-	27	0	27
ENSMEUG00000005134	GeneScaffold_3109	39626	-	KMO	A	G	A	0	-	-	0	-	-	11	0	11
ENSMEUG00000005134	GeneScaffold_3109	40605	-	KMO	A	A	G	0	-	-	0	-	-	15	0	15
ENSMEUG00000005134	GeneScaffold_3109	41377	-	KMO	A	A	G	0	-	-	0	-	-	10	0	10
ENSMEUG00000005134	GeneScaffold_3109	41530	-	KMO	A	A	G	0	-	-	0	-	-	5	0	5
ENSMEUG00000005134	GeneScaffold_3109	41661	-	KMO	A	G	A	0	-	-	0	-	-	11	0	11
ENSMEUG00000005134	GeneScaffold_3109	48412	-	KMO	A	A	G	3	0	3	1	0	1	18	0	18
ENSMEUG00000005134	GeneScaffold_3109	48662	-	KMO	A	T	A	1	0	1	1	0	1	7	0	7
ENSMEUG00000005134	GeneScaffold_3109	48751	-	KMO	A	C	A	2	0	2	0	-	-	10	0	10
ENSMEUG00000005134	GeneScaffold_3109	48825	-	KMO	A	A	C	2	0	2	0	-	-	7	0	7
ENSMEUG00000005134	GeneScaffold_3109	49838	-	KMO	A	T	C	1	0	1	1	0	1	10	0	10
ENSMEUG00000005134	GeneScaffold_3109	50396	-	KMO	A	T	C	1	0	1	1	1	0	4	0	4
ENSMEUG00000005134	GeneScaffold_3109	51762	-	KMO	A	A	G	0	-	-	0	-	-	8	0	8
ENSMEUG00000005134	GeneScaffold_3109	51772	-	KMO	A	C	T	0	-	-	0	-	-	6	0	6
ENSMEUG00000005134	GeneScaffold_3109	52234	-	KMO	A	G	C	2	0	2	0	-	-	3	0	3
ENSMEUG00000005134	GeneScaffold_3109	52290	-	KMO	A	G	T	4	0	4	0	-	-	8	0	8
ENSMEUG00000005134	GeneScaffold_3109	52750	-	KMO	A	G	A	2	0	2	0	-	-	4	0	4
ENSMEUG00000005155	GeneScaffold_1346	45458	-	USP48	A	C	T	5	0	5	3	0	3	4	0	4
ENSMEUG00000005166	GeneScaffold_1276	7277	-	ASAP3	A	T	A	7	4	3	2	2	0	5	2	3
ENSMEUG00000005166	GeneScaffold_1276	7382	-	ASAP3	A	G	T	25	9	16	13	13	0	12	9	3
ENSMEUG00000005166	GeneScaffold_1276	15675	-	ASAP3	A	T	C	7	6	1	7	7	0	15	8	7
ENSMEUG00000005169	GeneScaffold_9732	65337	-	FOXJ3	A	T	C	10	4	6	11	3	8	9	9	0
ENSMEUG00000005171	GeneScaffold_3269	5775	-	HEATR1	A	C	A	1	0	1	1	0	1	3	0	3
ENSMEUG00000005171	GeneScaffold_3269	5776	-	HEATR1	A	A	T	1	0	1	1	0	1	3	0	3
ENSMEUG00000005188	GeneScaffold_1189	14757	-	TXLNA	A	T	C	10	0	10	8	0	8	13	0	13
ENSMEUG00000005213	GeneScaffold_5308	18707	-	F13B	A	A	C	0	-	-	0	-	-	8	0	8
ENSMEUG00000005213	GeneScaffold_5308	18862	-	F13B	A	C	A	0	-	-	0	-	-	10	0	10
ENSMEUG00000005241	GeneScaffold_3463	42429	-	ZSCAN20	A	A	G	1	0	1	3	0	3	2	0	2
ENSMEUG00000005241	GeneScaffold_3463	47491	-	ZSCAN20	A	C	T	1	0	1	0	-	-	9	0	9
ENSMEUG00000005248	GeneScaffold_1189	39733	-	EIF3I	A	T	C	1	0	1	1	0	1	3	0	3
ENSMEUG00000005248	GeneScaffold_1189	39886	-	EIF3I	A	G	A	2	0	2	4	0	4	5	0	5
ENSMEUG00000005254	GeneScaffold_3149	18699	-	PRRC2C	A	G	T	2	0	2	1	0	1	2	0	2
ENSMEUG00000005254	GeneScaffold_3149	21262	-	PRRC2C	A	C	A	9	0	9	2	0	2	27	0	27
ENSMEUG00000005254	GeneScaffold_3149	26880	-	PRRC2C	A	G	A	9	0	9	5	1	4	9	4	5
ENSMEUG00000005254	GeneScaffold_3149	27609	-	PRRC2C	A	A	G	12	0	12	9	0	9	17	0	17
ENSMEUG00000005254	GeneScaffold_3149	33860	-	PRRC2C	A	T	G	1	0	1	1	0	1	3	0	3
ENSMEUG00000005254	GeneScaffold_3149	34705	-	PRRC2C	A	C	G	5	1	4	2	0	2	0	-	-
ENSMEUG00000005254	GeneScaffold_3149	35428	-	PRRC2C	A	A	T	2	0	2	4	0	4	0	-	-
ENSMEUG00000005254	GeneScaffold_3149	36415	-	PRRC2C	A	G	A	7	0	7	4	2	2	0	-	-
ENSMEUG00000005254	GeneScaffold_3149	39744	-	PRRC2C	A	T	G	6	0	6	4	0	4	0	-	-
ENSMEUG00000005254	GeneScaffold_3149	40894	-	PRRC2C	A	T	C	10	3	7	2	0	2	0	-	-
ENSMEUG00000005254	GeneScaffold_3149	41999	-	PRRC2C	A	C	G	10	4	6	1	1	0	0	-	-
ENSMEUG00000005254	GeneScaffold_3149	45739	-	PRRC2C	A	C	T	4	0	4	2	1	1	0	-	-
ENSMEUG00000005254	GeneScaffold_3149	79930	-	PRRC2C	A	A	T	4	0	4	2	1	1	7	5	2
ENSMEUG00000005254	GeneScaffold_3149	88602	-	PRRC2C	A	A	C	3	0	3	4	2	2	4	3	1
ENSMEUG00000005280	GeneScaffold_1189	71049	-	LCK	A	G	A	2	0	2	2	0	2	1	0	1
ENSMEUG00000005288	GeneScaffold_6889	63160	-	CD5L	A	T	C	0	-	-	0	-	-	42	25	17
ENSMEUG00000005288	GeneScaffold_6889	63169	-	CD5L	A	G	A	0	-	-	0	-	-	47	26	21
ENSMEUG00000005297	Scaffold63083	1943	-	ZBTB48	A	C	T	2	0	2	1	0	1	4	0	4
ENSMEUG00000005297	Scaffold63083	3829	-	ZBTB48	A	G	A	2	0	2	2	0	2	2	0	2
ENSMEUG00000005297	Scaffold63083	9011	-	ZBTB48	A	T	C	0	-	-	1	0	1	6	0	6
ENSMEUG00000005309	GeneScaffold_5331	487	-	SEMA6C	A	T	C	1	1	0	0	-	-	16	8	8
ENSMEUG00000005313	GeneScaffold_3092	8904	-	WARS2	A	T	A	5	2	3	3	0	3	1	1	0
ENSMEUG00000005380	Scaffold130149	367	-	GREM2	A	A	G	0	-	-	0	-	-	7	0	7
ENSMEUG00000005413	Scaffold36903	16430	-	IRF2BP2	A	T	C	54	33	21	35	14	21	49	26	23
ENSMEUG00000005420	GeneScaffold_3196	21766	-	DDX59	A	A	G	13	2	11	2	0	2	20	4	16
ENSMEUG00000005420	GeneScaffold_3196	33524	-	DDX59	A	C	T	0	-	-	0	-	-	6	1	5
ENSMEUG00000005420	GeneScaffold_3196	36592	-	DDX59	A	C	A	6	1	5	3	2	1	3	1	2
ENSMEUG00000005425	GeneScaffold_9501	13505	-	SLC6A17	A	A	C	7	0	7	4	0	4	2	0	2
ENSMEUG00000005425	GeneScaffold_9501	16657	-	SLC6A17	A	C	A	2	0	2	2	0	2	1	0	1
ENSMEUG00000005426	GeneScaffold_3027	9801	-	DNAJC16	A	C	G	2	1	1	3	0	3	2	0	2
ENSMEUG00000005426	GeneScaffold_3027	23087	-	DNAJC16	A	G	A	1	0	1	1	0	1	3	0	3
ENSMEUG00000005465	GeneScaffold_9314	8011	-	RBM34	A	G	A	25	17	8	17	17	0	57	57	0
ENSMEUG00000005525	GeneScaffold_560	50316	-	LAMC2	A	A	G	0	-	-	0	-	-	25	7	18
ENSMEUG00000005618	GeneScaffold_3078	10553	-	TROVE2	A	C	T	3	0	3	0	-	-	6	2	4
ENSMEUG00000005651	GeneScaffold_3884	12076	-	TESK2	A	C	T	4	0	4	6	0	6	2	0	2
ENSMEUG00000005651	GeneScaffold_3884	12200	-	TESK2	A	T	C	0	-	-	1	0	1	5	0	5
ENSMEUG00000005651	GeneScaffold_3884	12237	-	TESK2	A	G	C	2	0	2	0	-	-	5	0	5
ENSMEUG00000005651	GeneScaffold_3884	12335	-	TESK2	A	A	G	3	0	3	1	0	1	4	0	4
ENSMEUG00000005651	GeneScaffold_3884	12524	-	TESK2	A	A	G	1	0	1	0	-	-	6	0	6
ENSMEUG00000005651	GeneScaffold_3884	12542	-	TESK2	A	G	T	1	0	1	0	-	-	6	0	6
ENSMEUG00000005651	GeneScaffold_3884	12608	-	TESK2	A	C	T	5	0	5	5	0	5	10	0	10
ENSMEUG00000005651	GeneScaffold_3884	13272	-	TESK2	A	C	T	7	0	7	10	0	10	10	0	10
ENSMEUG00000005651	GeneScaffold_3884	34336	-	TESK2	A	G	A	10	0	10	3	0	3	5	0	5
ENSMEUG00000005810	GeneScaffold_6770	4722	-	ZNF496	A	A	G	4	2	2	6	2	4	6	3	3
ENSMEUG00000005822	GeneScaffold_6748	6388	-	USP1	A	T	C	0	-	-	2	0	2	3	0	3
ENSMEUG00000005822	GeneScaffold_6748	8211	-	USP1	A	A	G	2	2	0	4	0	4	6	0	6
ENSMEUG00000005822	GeneScaffold_6748	8511	-	USP1	A	C	G	2	0	2	1	0	1	2	0	2
ENSMEUG00000005848	GeneScaffold_3484	13150	-	COPA	A	G	C	6	2	4	5	2	3	8	4	4
ENSMEUG00000005848	GeneScaffold_3484	16314	-	COPA	A	T	A	2	0	2	0	-	-	3	0	3
ENSMEUG00000005848	GeneScaffold_3484	16457	-	COPA	A	G	A	4	0	4	4	0	4	2	0	2
ENSMEUG00000005848	GeneScaffold_3484	18839	-	COPA	A	C	T	6	2	4	2	1	1	5	1	4
ENSMEUG00000005848	GeneScaffold_3484	30970	-	COPA	A	C	A	1	0	1	2	0	2	2	0	2
ENSMEUG00000005865	GeneScaffold_3484	62229	-	NCSTN	A	A	G	3	1	2	1	0	1	2	0	2
ENSMEUG00000005894	GeneScaffold_5357	25403	-	GNPAT	A	G	A	19	9	10	15	15	0	19	19	0
ENSMEUG00000005894	GeneScaffold_5357	42989	-	GNPAT	A	G	C	4	1	3	1	0	1	3	0	3
ENSMEUG00000005894	GeneScaffold_5357	50227	-	GNPAT	A	G	A	7	7	0	5	3	2	9	4	5
ENSMEUG00000005894	GeneScaffold_5357	61277	-	GNPAT	A	G	A	3	2	1	1	0	1	7	2	5
ENSMEUG00000005932	GeneScaffold_1425	13799	-	FMO2	A	G	A	0	-	-	0	-	-	13	7	6
ENSMEUG00000005932	GeneScaffold_1425	13847	-	FMO2	A	A	C	0	-	-	0	-	-	23	9	14
ENSMEUG00000005932	GeneScaffold_1425	13931	-	FMO2	A	C	T	0	-	-	0	-	-	23	9	14
ENSMEUG00000005932	GeneScaffold_1425	14365	-	FMO2	A	A	G	0	-	-	0	-	-	11	4	7
ENSMEUG00000005932	GeneScaffold_1425	15111	-	FMO2	A	C	T	0	-	-	0	-	-	17	5	12
ENSMEUG00000005983	GeneScaffold_257	22187	-	BTBD8	A	A	G	0	-	-	0	-	-	21	11	10
ENSMEUG00000005983	GeneScaffold_257	22273	-	BTBD8	A	A	C	0	-	-	0	-	-	18	8	10
ENSMEUG00000005983	GeneScaffold_257	22432	-	BTBD8	A	A	C	0	-	-	0	-	-	31	16	15
ENSMEUG00000005983	GeneScaffold_257	23331	-	BTBD8	A	C	G	0	-	-	0	-	-	35	18	17
ENSMEUG00000005983	GeneScaffold_257	23397	-	BTBD8	A	C	A	0	-	-	0	-	-	25	11	14
ENSMEUG00000006018	GeneScaffold_6776	6151	-	NIT1	A	T	C	4	0	4	3	0	3	11	0	11
ENSMEUG00000006042	GeneScaffold_6799	7029	-	FAIM3	A	T	C	4	1	3	2	0	2	0	-	-
ENSMEUG00000006042	GeneScaffold_6799	18768	-	FAIM3	A	T	A	3	0	3	2	0	2	0	-	-
ENSMEUG00000006059	Scaffold71090	3237	-	COX20	A	A	T	3	2	1	1	0	1	4	0	4
ENSMEUG00000006060	GeneScaffold_6747	37367	-	MYSM1	A	T	C	10	0	10	5	1	4	7	7	0
ENSMEUG00000006089	GeneScaffold_6735	31472	-	MUL1	A	T	C	2	0	2	2	1	1	3	0	3
ENSMEUG00000006109	GeneScaffold_5332	3858	-	MRPL9	A	C	A	3	0	3	0	-	-	2	0	2
ENSMEUG00000006123	GeneScaffold_6785	10447	-	BROX	A	C	G	2	0	2	0	-	-	3	0	3
ENSMEUG00000006131	GeneScaffold_5332	11877	-	OAZ3	A	C	T	2	0	2	2	0	2	1	0	1
ENSMEUG00000006133	GeneScaffold_5350	15301	-	TPM3	A	C	T	3	0	3	2	0	2	2	0	2
ENSMEUG00000006133	GeneScaffold_5350	18941	-	TPM3	A	T	C	13	9	4	7	4	3	1	1	0
ENSMEUG00000006135	GeneScaffold_3180	8854	-	BTF3L4	A	G	A	8	8	0	3	2	1	13	7	6
ENSMEUG00000006140	GeneScaffold_6379	29642	-	NECAP2	A	A	T	3	1	2	1	0	1	2	0	2
ENSMEUG00000006140	GeneScaffold_6379	31283	-	NECAP2	A	T	G	2	0	2	0	-	-	3	0	3
ENSMEUG00000006148	GeneScaffold_9521	27763	-	DDI2	A	T	C	2	0	2	1	0	1	2	0	2
ENSMEUG00000006149	GeneScaffold_513	21847	-	KIF1B	A	C	A	2	0	2	1	0	1	2	0	2
ENSMEUG00000006149	GeneScaffold_513	52601	-	KIF1B	A	C	T	7	0	7	7	0	7	11	0	11
ENSMEUG00000006149	GeneScaffold_513	54332	-	KIF1B	A	G	A	0	-	-	1	0	1	4	0	4
ENSMEUG00000006149	GeneScaffold_513	55203	-	KIF1B	A	C	A	0	-	-	1	0	1	9	0	9
ENSMEUG00000006149	GeneScaffold_513	55281	-	KIF1B	A	C	G	2	0	2	0	-	-	7	0	7
ENSMEUG00000006254	GeneScaffold_5338	28675	-	IKBKE	A	C	T	13	10	3	9	5	4	2	2	0
ENSMEUG00000006259	GeneScaffold_9791	18477	-	SAMD13	A	A	C	13	0	13	3	0	3	0	-	-
ENSMEUG00000006272	GeneScaffold_5283	5716	-	CD53	A	A	G	3	0	3	2	0	2	2	0	2
ENSMEUG00000006272	GeneScaffold_5283	12098	-	CD53	A	A	C	10	0	10	5	2	3	1	0	1
ENSMEUG00000006273	Scaffold32870	5821	-	RER1	A	G	T	2	0	2	4	0	4	6	0	6
ENSMEUG00000006273	Scaffold32870	6691	-	RER1	A	G	C	4	0	4	6	0	6	3	0	3
ENSMEUG00000006273	Scaffold32870	7697	-	RER1	A	A	C	1	0	1	4	2	2	4	0	4
ENSMEUG00000006273	Scaffold32870	8435	-	RER1	A	G	C	1	0	1	0	-	-	5	0	5
ENSMEUG00000006279	Scaffold32870	19110	-	PEX10	A	G	T	2	0	2	2	0	2	5	0	5
ENSMEUG00000006279	Scaffold32870	19122	-	PEX10	A	C	G	5	0	5	1	0	1	4	0	4
ENSMEUG00000006310	GeneScaffold_3766	3364	-	HECTD3	A	A	G	9	6	3	12	12	0	29	15	14
ENSMEUG00000006310	GeneScaffold_3766	3418	-	HECTD3	A	C	A	8	7	1	8	8	0	21	12	9
ENSMEUG00000006310	GeneScaffold_3766	3437	-	HECTD3	A	G	A	7	7	0	6	2	4	14	5	9
ENSMEUG00000006343	GeneScaffold_3174	24258	-	CENPF	A	T	A	0	-	-	3	0	3	3	0	3
ENSMEUG00000006343	GeneScaffold_3174	33074	-	CENPF	A	A	G	1	0	1	1	1	0	24	0	24
ENSMEUG00000006343	GeneScaffold_3174	33125	-	CENPF	A	G	A	0	-	-	0	-	-	5	0	5
ENSMEUG00000006343	GeneScaffold_3174	43187	-	CENPF	A	C	T	1	0	1	0	-	-	13	0	13
ENSMEUG00000006343	GeneScaffold_3174	43934	-	CENPF	A	C	T	6	0	6	7	0	7	31	0	31
ENSMEUG00000006343	GeneScaffold_3174	45262	-	CENPF	A	A	C	0	-	-	2	1	1	12	0	12
ENSMEUG00000006343	GeneScaffold_3174	45292	-	CENPF	A	T	C	0	-	-	2	1	1	9	0	9
ENSMEUG00000006343	GeneScaffold_3174	45407	-	CENPF	A	C	T	2	1	1	1	1	0	12	0	12
ENSMEUG00000006343	GeneScaffold_3174	45509	-	CENPF	A	G	A	4	0	4	3	1	2	22	0	22
ENSMEUG00000006343	GeneScaffold_3174	56320	-	CENPF	A	A	G	2	1	1	2	2	0	15	0	15
ENSMEUG00000006343	GeneScaffold_3174	58820	-	CENPF	A	G	A	0	-	-	2	0	2	4	0	4
ENSMEUG00000006361	GeneScaffold_3492	1377	-	RPL5	A	G	A	5	2	3	3	0	3	4	0	4
ENSMEUG00000006361	GeneScaffold_3492	3236	-	RPL5	A	G	C	3	0	3	4	0	4	5	0	4
ENSMEUG00000006361	GeneScaffold_3492	3238	-	RPL5	A	A	T	2	0	2	1	0	1	2	0	2
ENSMEUG00000006361	GeneScaffold_3492	4058	-	RPL5	A	G	A	2	0	2	2	0	2	2	0	2
ENSMEUG00000006369	GeneScaffold_9389	3188	-	S100A4	A	C	T	15	5	10	11	3	8	3	1	2
ENSMEUG00000006431	GeneScaffold_3096	11889	-	C1orf109	A	G	A	8	3	5	1	1	0	17	11	6
ENSMEUG00000006464	GeneScaffold_6634	18008	-	LMNA	A	G	A	4	2	2	3	2	1	8	3	5
ENSMEUG00000006464	GeneScaffold_6634	34751	-	LMNA	A	T	A	3	0	3	1	1	0	3	0	3
ENSMEUG00000006518	GeneScaffold_5878	10589	-	RGS18	A	G	A	20	15	5	16	13	3	21	10	11
ENSMEUG00000006518	GeneScaffold_5878	11698	-	RGS18	A	G	A	3	0	3	1	1	0	4	1	3
ENSMEUG00000006518	GeneScaffold_5878	15271	-	RGS18	A	A	G	5	0	5	1	1	0	2	1	1
ENSMEUG00000006518	GeneScaffold_5878	16259	-	RGS18	A	T	C	4	0	4	0	-	-	1	0	1
ENSMEUG00000006518	GeneScaffold_5878	25433	-	RGS18	A	A	G	11	0	11	6	1	5	13	0	13
ENSMEUG00000006518	GeneScaffold_5878	25641	-	RGS18	A	A	G	2	0	2	1	0	1	14	0	14
ENSMEUG00000006518	GeneScaffold_5878	25699	-	RGS18	A	G	C	18	0	18	8	0	8	41	0	41
[truncated: 21,971 more rows]

## Sheet: Daughter heterozygous SNPs
All heterozygous SNPs in daughter
Ensembl ID	Wallaby Scaffold	Position		Gene Name	Coverage	Reference	Variant	% Variant Allele	Known parent of origin?
-	GeneScaffold_1794	190084	Same scaffold B3VFB0_MACEU		52	19	33	0.6346
-	GeneScaffold_1810	32518	Same scaffold MCF2		34	18	16	0.4706	Yes
-	GeneScaffold_1810	32519	Same scaffold MCF2		35	16	19	0.5429	Yes
-	GeneScaffold_1818	5816	Same scaffold RENBP	NAA10	8	3	5	0.625	Yes
-	GeneScaffold_1843	8054	Same scaffold GLA		10	6	4	0.4
-	GeneScaffold_1843	8163	Same scaffold GLA		8	1	7	0.875
ENSMEUG00000015172	GeneScaffold_3628	50439	-	VAMP7	30	12	18	0.6	Yes
-	GeneScaffold_3993	114672	Same scaffold SHROOM4		10	3	7	0.7	Yes
-	GeneScaffold_3993	114670	Same scaffold SHROOM4		13	3	10	0.7692	Yes
ENSMEUG00000001066	GeneScaffold_4052	23500	Same scaffold MPP1	DKC1	22	18	4	0.1818
ENSMEUG00000001066	GeneScaffold_4052	23498	Same scaffold MPP1	DKC1	24	18	6	0.25
-	GeneScaffold_6823	1502	Same scaffold SMC6		56	31	25	0.4464	Yes
ENSMEUG00000012279	GeneScaffold_6823	16265	-	SMC6	39	21	18	0.4615	Yes
-	GeneScaffold_6823	1472	Same scaffold SMC6		66	34	32	0.4848	Yes
ENSMEUG00000012279	GeneScaffold_6823	19609	-	SMC6	13	2	11	0.8462
ENSMEUG00000016080	GeneScaffold_7940	28821	-	MTM1	34	24	10	0.2941
ENSMEUG00000008176	GeneScaffold_8081	24735	-	HCFC1	10	7	3	0.3	Yes
ENSMEUG00000002761	GeneScaffold_8899	50010	-	MECP2	7	3	4	0.5714	Yes
ENSMEUG00000000205	GeneScaffold_8937	19885	-	MED12	11	4	7	0.6364
-	GeneScaffold_9240	15439	Same scaffold FAM122C		7	4	3	0.4286
ENSMEUG00000005589	GeneScaffold_9285	36019	-	CHM	6	4	2	0.3333	Yes
-	Scaffold10634	22412	Same scaffold BGN		67	41	26	0.3881
-	Scaffold10634	21025	Same scaffold BGN		6	3	3	0.5
-	Scaffold27611	1031	Same scaffold GNL3L		6	3	3	0.5
-	Scaffold28735	12468	Same scaffold COX7B		6	3	3	0.5	Yes
-	Scaffold28735	12467	Same scaffold COX7B		8	3	5	0.625	Yes
-	Scaffold43876	23083	Same scaffold ENSMEUG0000004750		34	17	17	0.5
ENSMEUG00000004133	Scaffold77464	4382	-	HTATSF1	10	6	4	0.4	Yes
ENSMEUG00000004133	Scaffold77464	4576	-	HTATSF1	7	5	2	0.2857
*Analisis performed as in Wang et al. SNPs included in this analysis are regardless of their parent-of-origin. Only SNPs with coverage >= 5 were considered.

## Sheet: Mother heterozygous SNPs
All heterozygous SNPs in mother
Ensembl ID	Wallaby Scaffold	Position		Gene Name	Coverage	Reference	Variant	% Variant Allele
-	GeneScaffold_1812	9327	Same scaffold ABCD1		9	7	2	0.2222
-	GeneScaffold_1843	8054	Same scaffold GLA		8	5	3	0.375
-	GeneScaffold_1843	8163	Same scaffold GLA		5	2	3	0.6
-	GeneScaffold_1843	8652	Same scaffold GLA		5	3	2	0.4
-	GeneScaffold_3477	15708	Same scaffold SASH3		27	8	19	0.7037
ENSMEUG00000001066	GeneScaffold_4052	23498	Same scaffold MPP1	DKC1	7	5	2	0.2857
ENSMEUG00000001066	GeneScaffold_4052	23500	Same scaffold MPP1	DKC1	7	5	2	0.2857
-	GeneScaffold_610	48406	Same scaffold MTMR1		16	4	12	0.75
ENSMEUG00000012279	GeneScaffold_6823	16265	-	SMC6	20	12	8	0.4
-	GeneScaffold_6823	1502	Same scaffold SMC6		13	11	2	0.1538
-	GeneScaffold_6823	1472	Same scaffold SMC6		17	11	6	0.3529
ENSMEUG00000012279	GeneScaffold_6823	19609	-	SMC6	7	3	4	0.5714
ENSMEUG00000016080	GeneScaffold_7940	28821	-	MTM1	11	10	1	0.0909
ENSMEUG00000002761	GeneScaffold_8899	50010	-	MECP2	15	7	8	0.5333
-	Scaffold10634	22412	Same scaffold BGN		24	15	9	0.375
-	Scaffold10989	15638	Same scaffold GPR174		13	12	1	0.0769
-	Scaffold10989	15560	Same scaffold GPR174		9	3	6	0.6667
-	Scaffold33041	1889	Same scaffold GRM6		7	4	3	0.4286
ENSMEUG00000015172	GeneScaffold_3628	50439	-	VAMP7	16	4	12	0.75
*Analisis performed as in Wang et al. Only SNPs with coverage >= 5 were considered.
