# Supplementary material for: Paternal X inactivation does not correlate with X chromosome evolutionary strata in marsupials
Source: BMC Evol Biol. 2014 Dec 24;14:267. doi: 10.1186/s12862-014-0267-z (PMC4302592; doi:10.1186/s12862-014-0267-z)
Supplement: Additional file 3: — X-linked SNPs in father with biallelic expression (concluded from transcriptome or genome) that were removed from the analysis. [file 12862_2014_267_MOESM3_ESM.xls]

## Sheet: Loci in male with het exp
Ensembl ID	Wallaby Scaffold	Position		Gene Name	Coverage	Allele 1	Allele 2
ENSMEUG00000012279	GeneScaffold_6823	19609	-	SMC6	7	G_2	A_5	Hetero	*
ENSMEUG00000004426	GeneScaffold_9028	12402	-	BRCC3	3	G_1	A_2	Hetero	*
ENSMEUG00000001066	GeneScaffold_4052	23498	-	DKC1	9	T_7	A_2	Hetero	*
ENSMEUG00000001066	GeneScaffold_4052	23500	-	DKC1	9	A_7	G_2	Hetero	*
ENSMEUG00000004133	Scaffold77464	4576	-	HTATSF1	8	T_6	C_2	Hetero	*
ENSMEUG00000000205	GeneScaffold_8937	19885	-	MED12	5	G_3	A_2	Hetero	*
ENSMEUG00000016080	GeneScaffold_7940	28821	-	MTM1	16	G_13	T_3	Hetero	*
ENSMEUG00000002758	GeneScaffold_1832	30856	-	UBA1	5	G_2	A_3	Hetero	*
-	GeneScaffold_1037	4713	Same scaffold-ITM2A	-	8	T_2	A_6	Hetero	*
-	GeneScaffold_1843	8054	Same scaffold-GLA	-	8	A_4	C_4	Hetero	*
-	GeneScaffold_1843	8163	Same scaffold-GLA	-	5	T_1	G_4	Hetero	*
-	GeneScaffold_1843	8652	Same scaffold-GLA	-	5	C_3	A_2	Hetero	*
-	GeneScaffold_5649	1830	Same scaffold-OGT	-	10	A_7	G_3	Hetero	*
-	GeneScaffold_6480	20630	Same scaffold-ALAS2	-	8	T_5	A_3	Hetero	*
-	GeneScaffold_6480	20933	Same scaffold-ALAS2	-	6	A_1	C_4	Hetero	*
-	GeneScaffold_9240	15439	Same scaffold-FAM122C	-	4	A_1	G_3	Hetero	*
-	Scaffold10634	21025	Same scaffold-BGN	-	5	C_2	A_3	Hetero	*
-	Scaffold10634	22138	Same scaffold-BGN	-	15	C_9	G_6	Hetero	*
-	Scaffold10634	22412	Same scaffold-BGN	-	34	C_17	T_17	Hetero	*
ENSMEUG00000000217	GeneScaffold_10104	93651	-	ATRX	3	G_2	T_1	Hetero	+
ENSMEUG00000011178	Scaffold116753	4487	-	RGS1	7	G_6	A_1	Hetero	+
-	GeneScaffold_5187	43263	Same scaffold-ENSMEUG00000001823	-	2	C_1	T_1	Hetero	+
-	Scaffold27611	1031	Same scaffold-GNL3L	-	4	T_2	A_2	Hetero	+
-	GeneScaffold_1818	5274	Same scaffold-RENBP	-	4	C_3	A_1	Hetero	+
-	Scaffold15988	8930	Same scaffold-CXXC1	-	7	T_2	C_5	Hetero	+
* Determined in transcriptome
+ Determined in genome
