# Supplementary material for: Paternal X inactivation does not correlate with X chromosome evolutionary strata in marsupials
Source: BMC Evol Biol. 2014 Dec 24;14:267. doi: 10.1186/s12862-014-0267-z (PMC4302592; doi:10.1186/s12862-014-0267-z)
Supplement: Additional file 4: — SNPs on the X chromosome for which parent of origin could be determined in the daughter. [file 12862_2014_267_MOESM4_ESM.xlsx]

## Sheet: X-linked SNPs daughter
Ensembl ID	Wallaby Chromosome	Position	Intergenic SNP location	Locus Name	Name of intergenic SNPs	Location	Reference Allele	Variant Allele	FATHER						MOTHER						DAUGHTER
									Transcriptome			Genome			Transcriptome			Genome			Transcriptome			% paternal reads	% maternal reads	Inactive Status
									Coverage	Ref	Var	Coverage	Ref	Var	Coverage	Ref	Var	Coverage	Ref	Var	Coverage	Ref	Var
ENSMEUG00000000692	GeneScaffold_1	13654	-	TSPAN6	-	exon	T	A	1	1	0	3	3	0	1	1	0	6	4	2	5	0	5	0	1	PI
ENSMEUG00000012762	GeneScaffold_10	4827	-	LAS1L	-	exon	A	G	0	-	-	1	1	0	0	-	-	2	2	0	5	0	5	0	1	PI
-	GeneScaffold_10072	6823	Same scaffold-ENSMEUG00000014119	X_Locus17	X-SNP-S	intergenic	G	C	2	2	0	-	-	-	3	0	3	-	-	-	9	0	9	0	1	PI
ENSMEUG00000007878	GeneScaffold_1062	116232	-	OPHN1	-	intron	G	A	0	-	-	1	1	0	0	-	-	6	6	0	7	0	7	0	1	PI
-	GeneScaffold_1810	32518	Same scaffold-F9	X_Locus1	X-SNP-A	intergenic	A	G	0	-	-	2	2	0	0	-	-	N	2	0	34	18	16	0.53	0.47	Biallelic non biased
-	GeneScaffold_1810	32519	Same scaffold-F9	X_Locus1	X-SNP-D	intergenic	A	G	0	-	-	2	2	0	0	-	-	2	2	0	35	16	19	0.46	0.54	Biallelic non biased
-	GeneScaffold_1812	9327	Same scaffold-ABCD1	X_Locus2	X-SNP-Q	intergenic	G	A	16	16	0		-	-	9	7	2	3	2	1	40	0	40	0	1	PI
ENSMEUG00000006054	GeneScaffold_1818	5816	-	NAA10	-	intron	C	T	1	0	1	1	0	1	3	3	0	1	1	0	8	3	5	0.62	0.38	Biallelic non biased
-	GeneScaffold_1836	37956	Same scaffold-ARHGEF6	X_Locus3	X-SNP-J	intergenic	G	A	23	0	23	4	0	4	19	19	0	2	2	0	20	20	0	0	1	PI
-	GeneScaffold_1836	38329	Same scaffold-ARHGEF6	X_Locus3	X-SNP-N	intergenic	T	C	8	8	0	1	1	0	6	6	0	2	2	0	13	0	13	0	1	PI
-	GeneScaffold_1836	37915	Same scaffold-ARHGEF6	X_Locus3	X-SNP-P	intergenic	A	G	25	25	0	1	1	0	16	16	0	1	1	0	24	0	24	0	1	PI
-	GeneScaffold_1839	85	Same scaffold-FGD1	X_Locus4	X-SNP-O	intergenic	C	T	13	13	0	-	-	-	11	11	0	3	2	1	19	0	19	0	1	PI
-	GeneScaffold_1841	23206	Same scaffold-SRPX2	X_Locus5	X-SNP-R	intergenic	T	C	0	-	-	3	3	0	0	-	-	4	2	2	7	0	7	0	1	PI
-	GeneScaffold_293	8438	Same scaffold-FHL1	X_Locus6	X-SNP-U	intergenic	G	A	17	17	0	1	1	0	16	0	16	3	0	3	25	0	25	0	1	PI
ENSMEUG00000015172	GeneScaffold_3628	50439	-	VAMP7	-	exon	G	T	23	23	0	-	-	-	16	4	12	4	2	2	30	12	18	0.4	0.6	Biallelic non biased
-	GeneScaffold_3792	5634	Same scaffold-ENSMEUG0000002933	X_Locus7	X-SNP-W	intergenic	C	T	3	3	0	-	-	-	0	-	-	-	-	-	11	0	11	0	1	PI
-	GeneScaffold_3993	114670	Same scaffold-SHROOM4	X_Locus8	X-SNP-F	intergenic	T	A	0	-	-	1	1	0	0	-	-	2	2	0	13	3	10	0.23	0.77	Biallelic non biased
-	GeneScaffold_3993	114672	Same scaffold-SHROOM4	X_Locus8	X-SNP-G	intergenic	A	T	0	-	-	1	1	0	0	-	-	2	2	0	10	3	7	0.3	0.7	Biallelic non biased
-	GeneScaffold_4115	29434	Same scaffold-IL13RA1	X_Locus9	X-SNP-L	intergenic	G	A	9	9	0	2	2	0	6	6	0	2	1	1	7	0	7	0	1	PI
ENSMEUG00000015892	GeneScaffold_5653	4291	-	RBMX	-	intron	C	T	4	0	4	-	-	-	5	0	5	-	-	-	6	6	0	0	1	PI
-	GeneScaffold_6281	8894	Same scaffold-CLIC2	X_Locus10	X-SNP-T	intergenic	T	C	24	24	0	-	-	-	25	0	25	-	-	-	12	0	12	0	1	PI
ENSMEUG00000011740	GeneScaffold_6479	6745	-	PFKFB1	-	intron	T	C	0	-	-	3	3	0	0	-	-	-	-	-	26	0	26	0	1	PI
ENSMEUG00000011740	GeneScaffold_6479	7409	-	PFKFB1	-	intron	T	C	0	-	-	2	2	0	0	-	-	-	-	-	8	0	8	0	1	PI
-	GeneScaffold_6823	1502	Same scaffold-SMC6	X_Locus11	X-SNP-B	intergenic	A	C	19	19	0	-	-	-	13	11	2	-	-	-	56	31	25	0.55	0.45	Biallelic non biased
-	GeneScaffold_6823	1472	Same scaffold-SMC6	X_Locus11	X-SNP-C	intergenic	A	T	17	17	0	-	-	-	17	11	6	-	-	-	66	34	32	0.52	0.48	Biallelic non biased
ENSMEUG00000012279	GeneScaffold_6823	16265	-	SMC6	-	exon	C	A	24	24	0	-	-	-	20	12	8	-	-	-	39	21	18	0.54	0.46	Biallelic non biased
ENSMEUG00000002871	GeneScaffold_738	9138	-	EBP	-	exon	A	G	9	9	0	-	-	-	6	6	0	-	-	-	50	0	50	0	1	PI
ENSMEUG00000008176	GeneScaffold_8081	24735	-	HCFC1	-	exon	A	G	6	0	6	-	-	-	2	2	0	-	-	-	10	7	3	0.3	0.7	Biallelic non biased
ENSMEUG00000002761	GeneScaffold_8899	50010	-	MECP2	-	exon	C	T	14	0	14	-	-	-	15	7	8	-	-	-	7	3	4	0.57	0.43	Biallelic non biased
ENSMEUG00000005589	GeneScaffold_9285	36019	-	CHM	-	intron	C	T	9	0	9	-	-	-	2	2	0	-	-	-	6	4	2	0.33	0.67	Biallelic non biased
-	GeneScaffold_9306	4815	Same scaffold-ZDHHC9	X_Locus12	X-SNP-K	intergenic	G	A	5	0	5	-	-	-	2	2	0	-	-	-	26	26	0	0	1	PI
-	GeneScaffold_979	7492	Same scaffold-MBNL3	X_Locus13	X-SNP-Y	intergenic	G	A	0	-	-	2	2	0	1	1	0	4	2	2	5	0	5	0	1	PI
ENSMEUG00000003387	GeneScaffold_9991	2876	-	HAUS7	-	intron	C	T	1	1	0	-	-	-	5	0	5	1	0	1	15	0	15	0	1	PI
ENSMEUG00000003387	GeneScaffold_9991	4329	-	HAUS7	-	intron	A	T	1	1	0	-	-	-	2	0	2	4	0	4	5	0	5	0	1	PI
ENSMEUG00000003603	Scaffold21740	21198	-	-	-	exon	T	A	16	16	0	1	1	0	9	0	9	1	0	1	6	0	6	0	1	PI
ENSMEUG00000015485	Scaffold2764	33798	-	RAS11LC	-	exon	C	T	0	-	-	1	1	0	0	-	-	2	1	1	30	0	30	0	1	PI
-	Scaffold28735	12468	Same scaffold-COX7B	X_Locus14	X-SNP-E	intergenic	A	G	1	0	1	-	-	-	2	0	2	3	3	0	6	3	3	0.5	0.5	Biallelic non biased
-	Scaffold28735	12467	Same scaffold-COX7B	X_Locus14	X-SNP-I	intergenic	T	C	2	0	2	-	-	-	3	0	3	3	3	0	8	3	5	0.62	0.38	Biallelic non biased
-	Scaffold28735	11145	Same scaffold-COX7B	X_Locus15	X-SNP-V	intergenic	G	A	34	34	0	1	1	0	38	0	38	5	0	5	35	0	35	0	1	PI
ENSMEUG00000007969	Scaffold42035	15599	-	RPS4X	-	exon	T	C	5	0	5	-	-	-	20	20	0	-	-	-	23	23	0	0	1	PI
-	Scaffold64323	10796	Same scaffold-SLC25A53	X_Locus16	X-SNP-M	integenic	G	A	78	78	0	-	-	-	65	65	0	2	0	2	7	0	7	0	1	PI
ENSMEUG00000004133	Scaffold77464	4382	-	HTATSF1	-	intron	T	A	8	0	8	-	-	-	1	0	1	-	-	-	10	6	4	0.4	0.6	Biallelic non biased
Ref = Referene Allele																							Average expression when biallelically expressed	0.458	0.542
Var = Variant Allele
PI: SNPs with complete Paternal Inactivation
Biallelic: SNPs that escape X inactivation and are thus expressed from both X chromosomes
Locus Name: For unannotated loci (SNPs in intergenic regions), we arbitrarily named each locus as X_Locus [1-17] for practical purposes
Name of intergenic SNPs: SNPs in intergenic regions were arbitrarily assigned an ID (X-SNP [A-Y]) for practical purposes
In pink, allele from maternal origin
In blue, allele from paternal origin

## Sheet: Sheet1
0	5
0	5
0	9
0	7
18	16
16	19
0	40
3	5
20	0
0	13
0	24
0	19
0	7
0	25
12	18
0	11
3	10
3	7
0	7
6	0
0	12
0	26
0	8
31	25
34	32
21	18
0	50
7	3
3	4
4	2
26	0
0	5
0	15
0	5
0	6
0	30
3	3
3	5
0	35
23	0
0	7
6	4
