# Supplementary material for: Paternal X inactivation does not correlate with X chromosome evolutionary strata in marsupials
Source: BMC Evol Biol. 2014 Dec 24;14:267. doi: 10.1186/s12862-014-0267-z (PMC4302592; doi:10.1186/s12862-014-0267-z)
Supplement: Additional file 5: — Genotype validation of three X-linked SNPs via conventional Sanger sequencing. [file 12862_2014_267_MOESM5_ESM.xlsx]

## Sheet: Validation
Additional file 5
	Father		Mother		Daughter
	RNA	DNA	RNA	DNA	RNA	DNA
EBP	A9*	A	A6*	A/G	G50*	A/G
RPS4X	C5	C	T20	T	T23	C/T
VAMP7	G23	G	G4/T12	G/T	G12/T8	G/T
*per sample read coverage
