# Supplementary material for: Paternal X inactivation does not correlate with X chromosome evolutionary strata in marsupials
Source: BMC Evol Biol. 2014 Dec 24;14:267. doi: 10.1186/s12862-014-0267-z (PMC4302592; doi:10.1186/s12862-014-0267-z)
Supplement: Additional file 7: — Primers used to amplify regions spanning SNPs selected for genotype validation, and amplify random regions in the RSX transcript. [file 12862_2014_267_MOESM7_ESM.xlsx]

## Sheet: Primers
Additional file 7
Gene Name	Position	Region Amplified	Size	Primer 5’-3’	Primer 3’-5’
RPS4X	15599	Scaffold42035:15517-15896	379	CAAGGGCTACTGAACTATGG	CAATAGGAATGAGCCCTCTA
EBP	9138	GeneScaffold_738:8736-9634	899	CTAATGCCTCACTGACTTCC	ACCACTTCCAAAGATTGCTA
VAMP7	50439	GeneScaffold_3628:50248-50709	414	TCAGTGGGCTATAGTGAGGT	ATCTGGGTGACAACAAAGAG
RSX	-	Scaffold93534:5123-6126	1003	TGCCTGTAGAGGCCAAG	GGACCCTTCTTTCTCTCC
RSX	-	Scaffold93534:6330-7877	1548	AAAAGATTCTTGGTATCTGGA	AAGGGAAATGCTGAAATGAT
RSX	-	Scaffold61551:10924-11356	433	GTAGGTCTCCTCAGCAACAG	GTGAAAAGAGCCGATATTTG
RSX	-	Scaffold61551:10929-12753	1824	CTCCTCAGCAACAGGTCTAC	GTGTGGAGGTTGATATTGGT
